# Supplementary material for: Risk of stomach cancer in Aotearoa/New Zealand: A Māori population based case-control study
Source: PLoS One. 2017 Jul 21;12(7):e0181581. doi: 10.1371/journal.pone.0181581 (PMC5521812; doi:10.1371/journal.pone.0181581)
Supplement: S2 File — (XLS) [file pone.0181581.s002.xls]

## Sheet: gastric_cancer_data
Study dataset	Case/Control (Case=1,Control=2)	age	NZDEP quintiles	Interview method	Gender	Vegetables servings	Fruit servings	Smoking status	bmi group	Parent with stomach cancer	Childhood People to Room ratio	Exposure to ETS	Exercise	Red meat	White meat	Fish	Dry/ Salty food	Alcohol	Diabetes	Hpylori Test	Dyspepsia	tumour grade	tumour site	subtype	stage
	1	62.3299	3	Face to Face	Male	7-20 servings/week	7-13 servings/week	Current smoker	<=30	No	<=1.0	Yes	None	3-4 a week	3-4 a week	1-2 a week	None	Up to 3 times a week	No	.	No	Poorly differentiated	NOS	Diffuse	Lymph node involvement
	1	51.3758	5	Face to Face	Male	>20 servings/week	7-13 servings/week	Ex-smoker	>30	No	>2.0	Yes	None	5+ a week	1-2 a week	None	3-4 a week	Monthly or less	No	No	No	Poorly differentiated	NOS	Diffuse	Unstaged
	1	68.3641	5	Face to Face	Male	>20 servings/week	>13 servings/week	Ex-smoker	>30	.	>2.0	Yes	5+ a week	5+ a week	1-2 a week	1-2 a week	1-2 a week	Never	Yes	No	Yes	Poorly differentiated	Oesophageal junction	Other	Unstaged
	1	57.4018	4	Face to Face	Female	7-20 servings/week	7-13 servings/week	Current smoker	<25	No	>1.0 - 2.0	Yes	3-4 a week	3-4 a week	3-4 a week	None	3-4 a week	Never	No	No	No	Unknown	NOS	NOS	Lymph node involvement
	1	80.9281	5	Face to Face	Female	7-20 servings/week	>13 servings/week	Ex-smoker	<25	No	>2.0	Yes	None	1-2 a week	3-4 a week	3-4 a week	1-2 a week	4 or more times a week	No	Yes	No	Unknown	NOS	Intestinal	Lymph node involvement
	1	62.1875	5	Face to Face	Male	>20 servings/week	>13 servings/week	Ex-smoker	<25	.	.	Yes	3-4 a week	3-4 a week	1-2 a week	3-4 a week	3-4 a week	Never	Yes	No	Yes	Poorly differentiated	Proximal	NOS	Local
	1	63.5756	5	Face to Face	Male	7-20 servings/week	7-13 servings/week	Ex-smoker	<25	No	>2.0	Yes	None	3-4 a week	1-2 a week	3-4 a week	1-2 a week	Never	Yes	No	No	Unknown	Distal	Intestinal	Unstaged
	1	16.1424	4	Face to Face	Female	7-20 servings/week	7-13 servings/week	Non-smoker	<25	Yes	>1.0 - 2.0	No	None	1-2 a week	3-4 a week	1-2 a week	1-2 a week	Never	No	No	No	Unknown	Mixed	Diffuse	Local
	1	57.6372	5	Face to Face	Male	>20 servings/week	>13 servings/week	Ex-smoker	>30	No	>2.0	Yes	5+ a week	5+ a week	5+ a week	5+ a week	None	Monthly or less	Yes	No	No	Poorly differentiated	Oesophageal junction	Diffuse	Lymph node involvement
	1	60.4435	5	Face to Face	Male	>20 servings/week	>13 servings/week	Non-smoker	>30	No	>2.0	Yes	3-4 a week	3-4 a week	3-4 a week	1-2 a week	3-4 a week	Up to 4 times a month	Yes	.	.	Moderately differentiated	Proximal	Intestinal	Local
	1	52.1478	4	Face to Face	Male	>20 servings/week	>13 servings/week	Current smoker	<25	No	>1.0 - 2.0	Yes	1-2 a week	3-4 a week	3-4 a week	3-4 a week	5+ a week	Up to 3 times a week	No	No	No	Poorly differentiated	Oesophageal junction	Other	Unstaged
	1	71.0116	5	Face to Face	Female	7-20 servings/week	>13 servings/week	Ex-smoker	<25	No	>1.0 - 2.0	Yes	1-2 a week	None	None	None	3-4 a week	Never	Yes	No	No	Well differentialed	Proximal	Intestinal	Local
	1	71.8658	4	Post	Male	<7 servings/week	<7 servings/week	Ex-smoker	>30	No	<=1.0	Yes	1-2 a week	5+ a week	1-2 a week	1-2 a week	None	Up to 4 times a month	No	No	No	Moderately differentiated	Proximal	Intestinal	Unstaged
	1	67.8412	5	Face to Face	Male	<7 servings/week	<7 servings/week	Ex-smoker	<=30	No	>1.0 - 2.0	Yes	3-4 a week	5+ a week	3-4 a week	None	None	Never	Yes	Yes	No	Moderately differentiated	Distal	NOS	Unstaged
	1	29.6263	3	Face to Face	Female	<7 servings/week	7-13 servings/week	Non-smoker	<25	Yes	>1.0 - 2.0	Yes	None	5+ a week	3-4 a week	None	3-4 a week	Up to 3 times a week	No	Yes	No	Unknown	Proximal	Diffuse	Unstaged
	1	62.9487	5	Face to Face	Female	<7 servings/week	<7 servings/week	Current smoker	<=30	No	>1.0 - 2.0	Yes	5+ a week	5+ a week	3-4 a week	None	None	Never	No	No	No	Unknown	Distal	Diffuse	Unstaged
	1	65.1116	5	Face to Face	Female	7-20 servings/week	7-13 servings/week	Non-smoker	>30	No	>1.0 - 2.0	No	3-4 a week	5+ a week	1-2 a week	1-2 a week	None	Never	No	No	No	Unknown	Proximal	Diffuse	Lymph node involvement
	1	63.937	2	Face to Face	Female	>20 servings/week	>13 servings/week	Ex-smoker	<=30	No	>1.0 - 2.0	No	5+ a week	None	3-4 a week	1-2 a week	None	Never	Yes	No	No	Well differentialed	Distal	Intestinal	Lymph node involvement
	1	41.1307	5	Face to Face	Female	7-20 servings/week	>13 servings/week	Current smoker	<25	No	>1.0 - 2.0	Yes	1-2 a week	3-4 a week	1-2 a week	1-2 a week	1-2 a week	Never	No	No	No	Unknown	Distal	Diffuse	Lymph node involvement
	1	50.2642	5	Face to Face	Female	7-20 servings/week	7-13 servings/week	Non-smoker	>30	No	<=1.0	Yes	5+ a week	5+ a week	3-4 a week	1-2 a week	None	Monthly or less	No	No	Yes	Poorly differentiated	NOS	Diffuse	Lymph node involvement
	1	76.3669	4	Face to Face	Male	7-20 servings/week	>13 servings/week	Ex-smoker	>30	.	<=1.0	Yes	5+ a week	1-2 a week	3-4 a week	3-4 a week	None	Never	No	No	No	Unknown	NOS	Intestinal	Unstaged
	1	64.9747	1	Post	Male	7-20 servings/week	<7 servings/week	Ex-smoker	>30	No	>2.0	Yes	3-4 a week	5+ a week	3-4 a week	1-2 a week	None	Up to 4 times a month	Yes	.	No	Unknown	NOS	Intestinal	Lymph node involvement
	1	65.2047	5	Face to Face	Female	<7 servings/week	7-13 servings/week	Ex-smoker	<=30	No	>2.0	Yes	1-2 a week	3-4 a week	3-4 a week	1-2 a week	1-2 a week	Monthly or less	Yes	.	Yes	Moderately differentiated	Proximal	Intestinal	Regional spread
	1	16.3888	3	Telephone	Male	7-20 servings/week	>13 servings/week	Non-smoker	>30	Yes	<=1.0	No	5+ a week	5+ a week	3-4 a week	3-4 a week	1-2 a week	Never	No	Yes	No	Unknown	Distal	Diffuse	Local
	1	57.2047	5	Face to Face	Male	7-20 servings/week	<7 servings/week	Ex-smoker	>30	No	>1.0 - 2.0	Yes	3-4 a week	1-2 a week	1-2 a week	None	3-4 a week	Monthly or less	Yes	No	No	Poorly differentiated	NOS	Other	Lymph node involvement
	1	67.4168	4	Face to Face	Female	>20 servings/week	>13 servings/week	Ex-smoker	<25	Yes	>1.0 - 2.0	Yes	5+ a week	1-2 a week	1-2 a week	1-2 a week	None	Never	No	No	No	Poorly differentiated	Distal	Intestinal	Regional spread
	1	50.0972	5	Face to Face	Female	>20 servings/week	>13 servings/week	Ex-smoker	<=30	No	>1.0 - 2.0	Yes	3-4 a week	5+ a week	None	None	None	Never	No	.	No	Well differentialed	Distal	Intestinal	Local
	1	84.6188	5	Face to Face	Male	>20 servings/week	7-13 servings/week	Non-smoker	<=30	No	>2.0	Yes	None	None	1-2 a week	5+ a week	1-2 a week	Monthly or less	No	.	.	Unknown	Distal	Intestinal	Unstaged
	1	46.9049	5	Face to Face	Female	<7 servings/week	<7 servings/week	Current smoker	<=30	No	>1.0 - 2.0	Yes	3-4 a week	None	None	None	None	4 or more times a week	No	Yes	Yes	Poorly differentiated	Distal	Diffuse	Regional spread
	1	39.1567	2	Face to Face	Female	<7 servings/week	<7 servings/week	Non-smoker	<25	.	>1.0 - 2.0	Yes	1-2 a week	None	5+ a week	3-4 a week	1-2 a week	Up to 3 times a week	No	Yes	Yes	Poorly differentiated	NOS	Diffuse	Unstaged
	1	24.8871	5	Face to Face	Female	<7 servings/week	7-13 servings/week	Ex-smoker	>30	No	<=1.0	Yes	None	3-4 a week	1-2 a week	1-2 a week	1-2 a week	4 or more times a week	No	.	No	Unknown	NOS	Diffuse	Local
	1	57.3251	5	Telephone	Female	7-20 servings/week	<7 servings/week	Ex-smoker	<25	Yes	>1.0 - 2.0	Yes	None	None	None	None	None	Never	No	.	Yes	Unknown	Proximal	Diffuse	Unstaged
	1	56.1095	2	Face to Face	Female	<7 servings/week	<7 servings/week	Ex-smoker	<=30	No	>2.0	Yes	5+ a week	5+ a week	3-4 a week	3-4 a week	3-4 a week	Monthly or less	No	Yes	No	Unknown	Distal	Diffuse	Unstaged
	1	34.8036	5	Face to Face	Female	7-20 servings/week	<7 servings/week	Current smoker	<=30	No	>1.0 - 2.0	Yes	5+ a week	3-4 a week	None	None	1-2 a week	Monthly or less	No	No	No	Poorly differentiated	Distal	Diffuse	Unstaged
	1	48.4134	4	Face to Face	Female	7-20 servings/week	>13 servings/week	Ex-smoker	<25	No	>1.0 - 2.0	Yes	None	3-4 a week	1-2 a week	1-2 a week	1-2 a week	Monthly or less	No	Yes	Yes	Unknown	Proximal	Diffuse	Unstaged
	1	35.0609	5	Face to Face	Female	>20 servings/week	>13 servings/week	Current smoker	<25	Yes	>1.0 - 2.0	Yes	None	5+ a week	1-2 a week	None	1-2 a week	Monthly or less	No	.	No	Unknown	Proximal	Diffuse	Unstaged
	1	78.1437	5	Face to Face	Female	>20 servings/week	7-13 servings/week	Non-smoker	<25	No	>2.0	Yes	None	3-4 a week	3-4 a week	1-2 a week	1-2 a week	Monthly or less	Yes	No	No	Moderately differentiated	Distal	Intestinal	Regional spread
	1	79.7974	4	Face to Face	Male	7-20 servings/week	<7 servings/week	Ex-smoker	>30	No	>2.0	Yes	None	1-2 a week	3-4 a week	5+ a week	1-2 a week	Never	No	.	.	Unknown	Proximal	Intestinal	Lymph node involvement
	1	57.5387	5	Face to Face	Male	7-20 servings/week	7-13 servings/week	Current smoker	<25	No	>2.0	Yes	5+ a week	5+ a week	3-4 a week	1-2 a week	1-2 a week	Monthly or less	No	.	No	Unknown	NOS	Diffuse	Lymph node involvement
	1	71.4442	5	Face to Face	Male	>20 servings/week	>13 servings/week	Ex-smoker	<25	No	<=1.0	Yes	3-4 a week	5+ a week	None	1-2 a week	1-2 a week	Monthly or less	No	No	No	Poorly differentiated	Distal	Other	Lymph node involvement
	1	52.6215	3	Telephone	Female	7-20 servings/week	7-13 servings/week	Ex-smoker	<25	No	>2.0	Yes	1-2 a week	3-4 a week	1-2 a week	3-4 a week	1-2 a week	Never	No	Yes	No	Unknown	NOS	NOS	Lymph node involvement
	1	75.7892	1	Face to Face	Male	>20 servings/week	>13 servings/week	Ex-smoker	<=30	No	<=1.0	Yes	5+ a week	3-4 a week	3-4 a week	1-2 a week	1-2 a week	Monthly or less	No	No	No	Unknown	NOS	Other	Lymph node involvement
	1	68.8131	1	Face to Face	Male	7-20 servings/week	>13 servings/week	Non-smoker	<25	No	<=1.0	No	3-4 a week	3-4 a week	1-2 a week	1-2 a week	1-2 a week	Monthly or less	No	No	No	Poorly differentiated	Distal	NOS	Lymph node involvement
	1	76.8214	4	Face to Face	Female	>20 servings/week	>13 servings/week	Ex-smoker	<=30	No	>2.0	Yes	3-4 a week	3-4 a week	3-4 a week	1-2 a week	1-2 a week	Never	No	No	Yes	Poorly differentiated	Proximal	Diffuse	Lymph node involvement
	1	62.59	5	Face to Face	Female	7-20 servings/week	>13 servings/week	Current smoker	<25	No	>1.0 - 2.0	Yes	None	None	1-2 a week	3-4 a week	None	Never	Yes	Yes	No	Poorly differentiated	NOS	Diffuse	Unstaged
	1	26.4723	5	Face to Face	Female	>20 servings/week	>13 servings/week	Current smoker	<25	Yes	>1.0 - 2.0	Yes	5+ a week	3-4 a week	1-2 a week	1-2 a week	1-2 a week	Monthly or less	No	No	No	Unknown	NOS	Diffuse	Local
	1	43.2745	4	Face to Face	Male	7-20 servings/week	7-13 servings/week	Ex-smoker	>30	No	>1.0 - 2.0	Yes	3-4 a week	1-2 a week	1-2 a week	None	None	Monthly or less	No	No	Yes	Poorly differentiated	Oesophageal junction	Diffuse	Regional spread
	1	62.3354	4	Telephone	Male	>20 servings/week	>13 servings/week	Non-smoker	<25	No	>1.0 - 2.0	Yes	5+ a week	None	1-2 a week	3-4 a week	None	Never	No	No	No	Well differentialed	Proximal	Other	Local
	1	50.9487	2	Face to Face	Male	>20 servings/week	>13 servings/week	Non-smoker	<=30	No	>1.0 - 2.0	Yes	3-4 a week	None	3-4 a week	3-4 a week	None	Monthly or less	No	No	No	Unknown	NOS	Diffuse	Local
	1	53.0376	5	Face to Face	Male	7-20 servings/week	7-13 servings/week	Ex-smoker	<=30	No	<=1.0	Yes	3-4 a week	None	3-4 a week	None	None	Up to 4 times a month	No	.	No	Moderately differentiated	Proximal	Intestinal	Unstaged
	1	39.7591	5	Face to Face	Female	7-20 servings/week	>13 servings/week	Ex-smoker	<25	Yes	.	Yes	None	3-4 a week	1-2 a week	1-2 a week	3-4 a week	Up to 4 times a month	No	No	No	Unknown	Proximal	Diffuse	Local
	1	59.4771	4	Face to Face	Male	>20 servings/week	>13 servings/week	Non-smoker	<=30	No	>2.0	No	5+ a week	3-4 a week	1-2 a week	1-2 a week	3-4 a week	Monthly or less	No	Yes	No	Unknown	Proximal	Other	Lymph node involvement
	1	52.9309	1	Face to Face	Male	>20 servings/week	<7 servings/week	Non-smoker	>30	No	>2.0	Yes	3-4 a week	3-4 a week	3-4 a week	None	5+ a week	Up to 4 times a month	No	Yes	No	Moderately differentiated	NOS	Intestinal	Unstaged
	1	38.0096	1	Face to Face	Female	>20 servings/week	>13 servings/week	Ex-smoker	<=30	No	>1.0 - 2.0	Yes	5+ a week	1-2 a week	1-2 a week	1-2 a week	3-4 a week	Monthly or less	No	Yes	No	Unknown	Distal	Diffuse	Lymph node involvement
	1	38.2669	5	Face to Face	Male	7-20 servings/week	<7 servings/week	Ex-smoker	>30	No	>1.0 - 2.0	Yes	None	3-4 a week	3-4 a week	3-4 a week	1-2 a week	Up to 3 times a week	No	No	No	Unknown	Proximal	NOS	Lymph node involvement
	1	22.8693	5	Face to Face	Female	7-20 servings/week	7-13 servings/week	Current smoker	<25	Yes	<=1.0	Yes	3-4 a week	3-4 a week	3-4 a week	3-4 a week	None	Up to 4 times a month	No	.	.	Unknown	Proximal	Diffuse	Local
	1	45.7221	5	Face to Face	Female	7-20 servings/week	>13 servings/week	Ex-smoker	>30	No	>2.0	Yes	3-4 a week	3-4 a week	5+ a week	5+ a week	3-4 a week	Monthly or less	No	No	No	Unknown	NOS	Diffuse	Local
	1	59.729	3	Face to Face	Female	7-20 servings/week	7-13 servings/week	Ex-smoker	<=30	No	>1.0 - 2.0	Yes	5+ a week	3-4 a week	3-4 a week	None	1-2 a week	Monthly or less	No	Yes	No	Poorly differentiated	Distal	NOS	Lymph node involvement
	1	66.8611	4	Face to Face	Female	<7 servings/week	<7 servings/week	Ex-smoker	<=30	No	<=1.0	Yes	None	1-2 a week	None	1-2 a week	3-4 a week	Never	No	No	No	Poorly differentiated	NOS	Intestinal	Lymph node involvement
	1	44.9363	4	Face to Face	Female	7-20 servings/week	<7 servings/week	Current smoker	<25	No	<=1.0	Yes	3-4 a week	3-4 a week	1-2 a week	1-2 a week	3-4 a week	Never	No	Yes	Yes	Poorly differentiated	Proximal	Diffuse	Lymph node involvement
	1	29.0815	2	Face to Face	Female	7-20 servings/week	7-13 servings/week	Ex-smoker	<25	Yes	>2.0	Yes	None	1-2 a week	1-2 a week	3-4 a week	None	Never	No	No	Yes	Poorly differentiated	Proximal	Diffuse	Local
	1	55.6934	5	Face to Face	Male	>20 servings/week	>13 servings/week	Ex-smoker	<25	No	>1.0 - 2.0	Yes	5+ a week	5+ a week	3-4 a week	5+ a week	5+ a week	Up to 3 times a week	No	.	.	Unknown	Distal	Diffuse	Unstaged
	1	39.3484	5	Face to Face	Female	7-20 servings/week	>13 servings/week	Current smoker	<25	No	>1.0 - 2.0	Yes	3-4 a week	3-4 a week	3-4 a week	1-2 a week	None	Monthly or less	No	No	No	Poorly differentiated	Distal	Diffuse	Lymph node involvement
	1	72.8761	5	Face to Face	Male	>20 servings/week	7-13 servings/week	Non-smoker	<=30	No	<=1.0	Yes	None	5+ a week	3-4 a week	3-4 a week	3-4 a week	Never	No	No	No	Moderately differentiated	Proximal	Intestinal	Lymph node involvement
	1	59.1184	5	Face to Face	Female	>20 servings/week	>13 servings/week	Ex-smoker	<=30	No	<=1.0	Yes	None	1-2 a week	3-4 a week	1-2 a week	1-2 a week	Never	No	Yes	.	Poorly differentiated	NOS	Diffuse	Unstaged
	1	79.4606	5	Face to Face	Male	<7 servings/week	<7 servings/week	Non-smoker	<25	No	>2.0	No	1-2 a week	None	None	1-2 a week	5+ a week	Never	No	Yes	Yes	Poorly differentiated	Proximal	NOS	Unstaged
	1	57.3005	5	Face to Face	Female	>20 servings/week	>13 servings/week	Current smoker	<25	No	<=1.0	No	3-4 a week	1-2 a week	3-4 a week	1-2 a week	None	Never	No	Yes	No	Unknown	NOS	Diffuse	Unstaged
	1	71.8029	4	Face to Face	Female	>20 servings/week	7-13 servings/week	Current smoker	<25	No	>2.0	Yes	None	3-4 a week	3-4 a week	1-2 a week	1-2 a week	Monthly or less	Yes	No	No	Moderately differentiated	Distal	Intestinal	Local
	1	72.679	5	Face to Face	Male	7-20 servings/week	<7 servings/week	Ex-smoker	<25	No	<=1.0	Yes	3-4 a week	1-2 a week	1-2 a week	1-2 a week	1-2 a week	Monthly or less	Yes	.	Yes	Moderately differentiated	Proximal	Intestinal	Local
	1	52.5284	5	Face to Face	Male	>20 servings/week	>13 servings/week	Non-smoker	>30	No	>1.0 - 2.0	Yes	3-4 a week	3-4 a week	3-4 a week	1-2 a week	1-2 a week	Never	No	No	No	Moderately differentiated	Proximal	NOS	Local
	1	53.3908	3	Face to Face	Female	7-20 servings/week	7-13 servings/week	Current smoker	>30	No	>1.0 - 2.0	Yes	3-4 a week	1-2 a week	1-2 a week	1-2 a week	1-2 a week	Up to 4 times a month	No	No	No	Poorly differentiated	NOS	NOS	Lymph node involvement
	1	54.412	5	Face to Face	Male	>20 servings/week	>13 servings/week	Current smoker	<25	No	>1.0 - 2.0	Yes	None	3-4 a week	3-4 a week	1-2 a week	3-4 a week	Never	No	.	No	Moderately differentiated	NOS	Intestinal	Unstaged
	1	64.2026	5	Face to Face	Female	>20 servings/week	<7 servings/week	Ex-smoker	<25	No	>2.0	Yes	None	5+ a week	3-4 a week	None	1-2 a week	Monthly or less	No	No	No	Poorly differentiated	Distal	Diffuse	Regional spread
	1	72.5832	4	Face to Face	Female	7-20 servings/week	<7 servings/week	Ex-smoker	<=30	No	>1.0 - 2.0	Yes	None	1-2 a week	1-2 a week	1-2 a week	1-2 a week	Never	Yes	.	No	Moderately differentiated	Proximal	Intestinal	Lymph node involvement
	1	81.065	5	Face to Face	Male	>20 servings/week	7-13 servings/week	Non-smoker	<=30	No	>2.0	No	5+ a week	3-4 a week	3-4 a week	5+ a week	1-2 a week	Never	Yes	No	No	Poorly differentiated	Proximal	Intestinal	Regional spread
	1	20.3696	3	Face to Face	Female	>20 servings/week	<7 servings/week	Non-smoker	<25	No	>1.0 - 2.0	Yes	None	5+ a week	1-2 a week	None	None	Monthly or less	No	Yes	No	Unknown	NOS	Diffuse	Local
	1	68.909	2	Face to Face	Male	>20 servings/week	<7 servings/week	Ex-smoker	<25	No	>1.0 - 2.0	Yes	3-4 a week	1-2 a week	1-2 a week	1-2 a week	None	Monthly or less	Yes	.	Yes	Poorly differentiated	Oesophageal junction	NOS	Lymph node involvement
	1	56.4983	5	Face to Face	Male	<7 servings/week	<7 servings/week	Non-smoker	>30	No	>1.0 - 2.0	Yes	None	None	None	1-2 a week	None	Never	No	Yes	No	Well differentialed	NOS	Intestinal	Lymph node involvement
	1	81.6318	5	Face to Face	Male	7-20 servings/week	7-13 servings/week	Ex-smoker	<25	No	>2.0	Yes	1-2 a week	1-2 a week	5+ a week	1-2 a week	1-2 a week	Never	Yes	No	Yes	Unknown	Distal	NOS	Local
	1	28.8159	5	Face to Face	Female	7-20 servings/week	>13 servings/week	Current smoker	<25	No	>1.0 - 2.0	Yes	5+ a week	5+ a week	3-4 a week	1-2 a week	1-2 a week	Monthly or less	No	.	No	Poorly differentiated	Distal	Diffuse	Lymph node involvement
	1	17.5195	5	Face to Face	Male	7-20 servings/week	>13 servings/week	Non-smoker	<25	Yes	>1.0 - 2.0	Yes	5+ a week	3-4 a week	3-4 a week	None	1-2 a week	Monthly or less	No	.	No	Unknown	NOS	Diffuse	Local
	1	53.5414	3	Face to Face	Female	>20 servings/week	>13 servings/week	Current smoker	<=30	No	<=1.0	Yes	5+ a week	5+ a week	5+ a week	1-2 a week	3-4 a week	Never	Yes	No	Yes	Unknown	Proximal	Diffuse	Lymph node involvement
	1	81.1773	5	Face to Face	Male	>20 servings/week	7-13 servings/week	Ex-smoker	>30	No	>2.0	Yes	5+ a week	5+ a week	1-2 a week	1-2 a week	1-2 a week	Monthly or less	No	No	No	Poorly differentiated	Proximal	Diffuse	Unstaged
	1	56.0958	3	Face to Face	Male	7-20 servings/week	7-13 servings/week	Ex-smoker	<25	Yes	>2.0	Yes	5+ a week	1-2 a week	1-2 a week	1-2 a week	1-2 a week	Up to 4 times a month	No	.	No	Poorly differentiated	Distal	Intestinal	Regional spread
	1	64.7858	3	Telephone	Female	>20 servings/week	>13 servings/week	Non-smoker	<25	Yes	>1.0 - 2.0	No	5+ a week	1-2 a week	5+ a week	3-4 a week	None	Never	No	No	No	Moderately differentiated	Proximal	Intestinal	Unstaged
	1	80.4408	2	Telephone	Male	>20 servings/week	7-13 servings/week	Non-smoker	>30	No	>1.0 - 2.0	Yes	None	3-4 a week	3-4 a week	1-2 a week	1-2 a week	Never	No	No	No	Poorly differentiated	NOS	Intestinal	Unstaged
	1	58.6146	3	Face to Face	Female	7-20 servings/week	7-13 servings/week	Non-smoker	>30	No	>2.0	No	None	1-2 a week	3-4 a week	1-2 a week	None	Monthly or less	No	No	No	Moderately differentiated	Distal	NOS	Local
	1	61.911	5	Face to Face	Female	>20 servings/week	7-13 servings/week	Ex-smoker	<=30	Yes	>1.0 - 2.0	Yes	3-4 a week	3-4 a week	1-2 a week	1-2 a week	None	Never	Yes	No	No	Unknown	Distal	Diffuse	Local
	1	53.9493	5	Face to Face	Male	>20 servings/week	>13 servings/week	Ex-smoker	<=30	Yes	<=1.0	Yes	3-4 a week	3-4 a week	1-2 a week	1-2 a week	5+ a week	Monthly or less	No	.	No	Poorly differentiated	NOS	NOS	Lymph node involvement
	1	68.6489	4	Telephone	Male	7-20 servings/week	>13 servings/week	Current smoker	<=30	No	>2.0	Yes	None	1-2 a week	3-4 a week	3-4 a week	None	4 or more times a week	Yes	.	No	Unknown	NOS	Intestinal	Unstaged
	1	39.9781	3	Face to Face	Female	7-20 servings/week	7-13 servings/week	Current smoker	>30	Yes	>1.0 - 2.0	Yes	5+ a week	1-2 a week	1-2 a week	None	3-4 a week	Never	No	.	Yes	Unknown	NOS	Diffuse	Lymph node involvement
	1	82.0698	4	Face to Face	Female	7-20 servings/week	7-13 servings/week	Ex-smoker	<=30	No	>2.0	Yes	None	1-2 a week	3-4 a week	3-4 a week	1-2 a week	Never	Yes	No	No	Well differentialed	NOS	NOS	Unstaged
	1	66.3874	4	Telephone	Male	7-20 servings/week	>13 servings/week	Ex-smoker	<=30	No	.	Yes	3-4 a week	3-4 a week	1-2 a week	3-4 a week	1-2 a week	Never	Yes	.	Yes	Moderately differentiated	Mixed	Intestinal	Lymph node involvement
	1	72.4873	5	Face to Face	Female	>20 servings/week	>13 servings/week	Ex-smoker	<25	No	<=1.0	Yes	5+ a week	1-2 a week	1-2 a week	3-4 a week	None	Never	Yes	.	Yes	Moderately differentiated	NOS	Intestinal	Lymph node involvement
	1	58.1191	1	Face to Face	Female	7-20 servings/week	<7 servings/week	Current smoker	>30	No	>2.0	Yes	1-2 a week	3-4 a week	None	1-2 a week	1-2 a week	Monthly or less	Yes	.	No	Poorly differentiated	NOS	Diffuse	Lymph node involvement
	1	66.4312	5	Face to Face	Female	7-20 servings/week	>13 servings/week	Ex-smoker	<=30	No	>2.0	Yes	1-2 a week	3-4 a week	1-2 a week	1-2 a week	1-2 a week	Monthly or less	No	.	Yes	Poorly differentiated	Proximal	NOS	Lymph node involvement
	1	67.9726	3	Face to Face	Female	>20 servings/week	>13 servings/week	Ex-smoker	>30	No	<=1.0	No	None	3-4 a week	3-4 a week	3-4 a week	3-4 a week	Never	Yes	.	No	Unknown	Proximal	Other	Regional spread
	1	77.1389	5	Face to Face	Female	7-20 servings/week	>13 servings/week	Non-smoker	<25	No	>1.0 - 2.0	Yes	None	3-4 a week	3-4 a week	None	None	Never	No	No	Yes	Poorly differentiated	NOS	Diffuse	Regional spread
	1	58.7379	3	Face to Face	Female	>20 servings/week	>13 servings/week	Non-smoker	>30	No	>2.0	Yes	1-2 a week	3-4 a week	3-4 a week	1-2 a week	None	Never	No	No	No	Poorly differentiated	Proximal	Intestinal	Lymph node involvement
	1	53.9247	4	Face to Face	Male	>20 servings/week	>13 servings/week	Ex-smoker	<25	No	>1.0 - 2.0	Yes	None	3-4 a week	3-4 a week	1-2 a week	1-2 a week	Monthly or less	No	.	Yes	Unknown	Mixed	Diffuse	Regional spread
	1	63.9918	4	Face to Face	Male	7-20 servings/week	7-13 servings/week	Ex-smoker	>30	No	>1.0 - 2.0	Yes	5+ a week	5+ a week	1-2 a week	3-4 a week	None	Monthly or less	No	Yes	Yes	Moderately differentiated	Proximal	Intestinal	Unstaged
	1	52.0246	4	Face to Face	Female	7-20 servings/week	>13 servings/week	Ex-smoker	>30	No	>2.0	Yes	5+ a week	1-2 a week	3-4 a week	1-2 a week	1-2 a week	Never	No	No	Yes	Unknown	NOS	Diffuse	Lymph node involvement
	1	57.2923	5	Face to Face	Female	>20 servings/week	>13 servings/week	Ex-smoker	<25	No	>2.0	Yes	1-2 a week	3-4 a week	3-4 a week	1-2 a week	1-2 a week	Never	No	Yes	No	Poorly differentiated	Distal	Diffuse	Lymph node involvement
	1	28.3915	2	Telephone	Male	<7 servings/week	<7 servings/week	Current smoker	<=30	No	<=1.0	Yes	3-4 a week	1-2 a week	None	None	1-2 a week	Up to 4 times a month	No	.	.	Unknown	Proximal	Diffuse	Unstaged
	1	44.5777	4	Face to Face	Male	<7 servings/week	7-13 servings/week	Ex-smoker	<25	Yes	>1.0 - 2.0	Yes	5+ a week	3-4 a week	1-2 a week	None	1-2 a week	Never	No	.	No	Unknown	NOS	Diffuse	Local
	1	59.0363	5	Face to Face	Male	7-20 servings/week	7-13 servings/week	Ex-smoker	<=30	No	>2.0	Yes	5+ a week	5+ a week	3-4 a week	3-4 a week	None	Never	Yes	No	No	Poorly differentiated	Oesophageal junction	NOS	Unstaged
	1	49.8261	5	Face to Face	Male	7-20 servings/week	>13 servings/week	Ex-smoker	<=30	No	>2.0	Yes	5+ a week	5+ a week	3-4 a week	5+ a week	1-2 a week	4 or more times a week	No	.	No	Well differentialed	Proximal	Intestinal	Unstaged
	1	53.796	5	Face to Face	Female	>20 servings/week	>13 servings/week	Current smoker	<25	Yes	>2.0	Yes	5+ a week	3-4 a week	3-4 a week	3-4 a week	1-2 a week	Never	No	Yes	Yes	Unknown	Distal	Diffuse	Lymph node involvement
	1	66.2752	3	Face to Face	Male	>20 servings/week	>13 servings/week	Ex-smoker	<=30	No	>2.0	Yes	5+ a week	5+ a week	3-4 a week	3-4 a week	1-2 a week	Up to 4 times a month	No	.	Yes	Poorly differentiated	NOS	NOS	Unstaged
	1	78.5736	5	Face to Face	Male	<7 servings/week	<7 servings/week	Ex-smoker	>30	.	>2.0	Yes	None	3-4 a week	1-2 a week	1-2 a week	3-4 a week	Never	Yes	.	Yes	Unknown	NOS	Diffuse	Unstaged
	1	60.1342	5	Telephone	Female	7-20 servings/week	>13 servings/week	Current smoker	>30	No	>2.0	Yes	5+ a week	1-2 a week	1-2 a week	5+ a week	1-2 a week	Never	No	No	No	Unknown	Proximal	Diffuse	Unstaged
	1	84.2272	4	Face to Face	Male	>20 servings/week	>13 servings/week	Non-smoker	<25	No	>1.0 - 2.0	Yes	None	None	3-4 a week	1-2 a week	1-2 a week	Never	Yes	No	Yes	Moderately differentiated	Oesophageal junction	NOS	Unstaged
	1	55.6222	4	Face to Face	Female	7-20 servings/week	7-13 servings/week	Ex-smoker	>30	.	<=1.0	Yes	None	None	3-4 a week	3-4 a week	None	Monthly or less	No	.	No	Unknown	Distal	Diffuse	Unstaged
	1	87.729	4	Telephone	Female	7-20 servings/week	>13 servings/week	Ex-smoker	<25	No	<=1.0	Yes	1-2 a week	1-2 a week	3-4 a week	1-2 a week	1-2 a week	Never	Yes	.	Yes	Poorly differentiated	Oesophageal junction	NOS	Unstaged
	1	45.0623	5	Telephone	Female	<7 servings/week	7-13 servings/week	Ex-smoker	<25	No	>1.0 - 2.0	Yes	5+ a week	1-2 a week	1-2 a week	1-2 a week	1-2 a week	Never	No	No	Yes	Poorly differentiated	Distal	Diffuse	Local
	1	77.6893	5	Face to Face	Male	7-20 servings/week	7-13 servings/week	Ex-smoker	<25	No	>2.0	Yes	None	3-4 a week	1-2 a week	1-2 a week	None	Never	No	No	No	Unknown	Oesophageal junction	Intestinal	Unstaged
	1	29.3607	4	Face to Face	Male	>20 servings/week	>13 servings/week	Non-smoker	<=30	Yes	>1.0 - 2.0	No	3-4 a week	3-4 a week	1-2 a week	1-2 a week	1-2 a week	Monthly or less	No	Yes	No	Unknown	Proximal	Diffuse	Local
	1	68.1314	3	Telephone	Female	>20 servings/week	>13 servings/week	Non-smoker	<=30	No	<=1.0	No	None	3-4 a week	3-4 a week	1-2 a week	1-2 a week	Never	No	.	Yes	Unknown	NOS	Diffuse	Unstaged
	1	47.6632	4	Face to Face	Male	7-20 servings/week	7-13 servings/week	Non-smoker	<25	No	>1.0 - 2.0	No	5+ a week	3-4 a week	3-4 a week	None	None	Never	No	Yes	Yes	Unknown	NOS	Diffuse	Lymph node involvement
	1	20.7255	4	Face to Face	Male	>20 servings/week	>13 servings/week	Ex-smoker	<25	Yes	<=1.0	Yes	5+ a week	3-4 a week	3-4 a week	None	None	Never	No	No	No	Unknown	NOS	Diffuse	Local
	1	75.3101	4	Face to Face	Male	7-20 servings/week	7-13 servings/week	Ex-smoker	<=30	No	>1.0 - 2.0	Yes	None	5+ a week	1-2 a week	1-2 a week	1-2 a week	4 or more times a week	No	No	No	Well differentialed	NOS	Intestinal	Local
	1	64.2519	4	Face to Face	Male	7-20 servings/week	<7 servings/week	Ex-smoker	<=30	No	>1.0 - 2.0	Yes	5+ a week	3-4 a week	3-4 a week	3-4 a week	None	Up to 4 times a month	Yes	No	No	Unknown	NOS	Diffuse	Lymph node involvement
	1	44.9966	5	Telephone	Male	>20 servings/week	>13 servings/week	Current smoker	<25	No	<=1.0	Yes	5+ a week	5+ a week	1-2 a week	3-4 a week	1-2 a week	4 or more times a week	No	Yes	Yes	Unknown	NOS	Diffuse	Unstaged
	1	83.54	5	Face to Face	Male	7-20 servings/week	<7 servings/week	Ex-smoker	<25	Yes	>2.0	Yes	5+ a week	1-2 a week	1-2 a week	1-2 a week	None	Never	No	No	Yes	Unknown	NOS	NOS	Unstaged
	1	31.8522	4	Face to Face	Female	<7 servings/week	<7 servings/week	Current smoker	<=30	Yes	>1.0 - 2.0	Yes	5+ a week	3-4 a week	3-4 a week	1-2 a week	1-2 a week	Monthly or less	No	Yes	No	Poorly differentiated	Proximal	Diffuse	Local
	1	29.3634	5	Face to Face	Male	<7 servings/week	<7 servings/week	Non-smoker	<25	Yes	>1.0 - 2.0	Yes	5+ a week	1-2 a week	1-2 a week	None	None	Up to 4 times a month	No	.	Yes	Poorly differentiated	Proximal	Diffuse	Local
	1	23.3457	5	Telephone	Female	<7 servings/week	<7 servings/week	Ex-smoker	<=30	Yes	>1.0 - 2.0	No	5+ a week	1-2 a week	3-4 a week	1-2 a week	None	Monthly or less	No	No	No	Unknown	NOS	Diffuse	Unstaged
	1	54.1191	5	Face to Face	Male	<7 servings/week	<7 servings/week	Ex-smoker	<25	Yes	>1.0 - 2.0	Yes	3-4 a week	1-2 a week	1-2 a week	None	3-4 a week	Never	No	No	No	Poorly differentiated	NOS	NOS	Lymph node involvement
	1	71.8385	5	Telephone	Male	<7 servings/week	<7 servings/week	Ex-smoker	<=30	No	>2.0	No	3-4 a week	3-4 a week	1-2 a week	1-2 a week	None	Monthly or less	Yes	No	No	Poorly differentiated	NOS	NOS	Unstaged
	1	81.1417	2	Face to Face	Female	7-20 servings/week	7-13 servings/week	Ex-smoker	<=30	No	<=1.0	Yes	1-2 a week	3-4 a week	1-2 a week	1-2 a week	None	Monthly or less	Yes	No	No	Unknown	NOS	Other	Lymph node involvement
	1	47.6359	5	Telephone	Female	>20 servings/week	>13 servings/week	Current smoker	<=30	No	>1.0 - 2.0	Yes	5+ a week	5+ a week	1-2 a week	1-2 a week	1-2 a week	Monthly or less	Yes	No	No	Poorly differentiated	Distal	Intestinal	Unstaged
	1	55.3183	5	Telephone	Male	7-20 servings/week	<7 servings/week	Ex-smoker	<=30	No	<=1.0	Yes	5+ a week	3-4 a week	1-2 a week	1-2 a week	1-2 a week	Never	No	.	No	Poorly differentiated	NOS	NOS	Lymph node involvement
	1	54.6749	3	Telephone	Male	7-20 servings/week	7-13 servings/week	Ex-smoker	<=30	No	>2.0	Yes	3-4 a week	1-2 a week	1-2 a week	3-4 a week	None	Never	Yes	No	Yes	Poorly differentiated	Proximal	Other	Lymph node involvement
	1	68.9254	2	Telephone	Male	7-20 servings/week	7-13 servings/week	Ex-smoker	>30	No	>2.0	Yes	5+ a week	3-4 a week	1-2 a week	1-2 a week	1-2 a week	Monthly or less	No	No	No	Poorly differentiated	Proximal	Intestinal	Lymph node involvement
	1	62.9405	5	Face to Face	Male	>20 servings/week	>13 servings/week	Ex-smoker	<=30	No	>1.0 - 2.0	Yes	3-4 a week	1-2 a week	1-2 a week	1-2 a week	1-2 a week	Monthly or less	No	.	No	Unknown	Distal	Diffuse	Lymph node involvement
	1	58.1191	4	Face to Face	Female	>20 servings/week	>13 servings/week	Ex-smoker	<=30	No	>2.0	Yes	5+ a week	1-2 a week	1-2 a week	3-4 a week	1-2 a week	Monthly or less	No	.	No	Poorly differentiated	Mixed	Diffuse	Unstaged
	1	73.7632	3	Telephone	Male	>20 servings/week	>13 servings/week	Ex-smoker	<=30	.	>2.0	Yes	5+ a week	3-4 a week	1-2 a week	1-2 a week	None	4 or more times a week	Yes	Yes	No	Poorly differentiated	Proximal	Intestinal	Unstaged
	1	76.386	5	Telephone	Female	7-20 servings/week	>13 servings/week	Non-smoker	<=30	No	>2.0	Yes	5+ a week	3-4 a week	3-4 a week	1-2 a week	None	Monthly or less	Yes	.	No	Unknown	Distal	Other	Unstaged
	1	52.5284	3	Telephone	Female	7-20 servings/week	<7 servings/week	Ex-smoker	<25	No	<=1.0	Yes	None	3-4 a week	1-2 a week	1-2 a week	1-2 a week	Monthly or less	No	.	No	Poorly differentiated	NOS	Other	Unstaged
	1	77.2211	4	Telephone	Female	7-20 servings/week	>13 servings/week	Non-smoker	<25	No	>1.0 - 2.0	Yes	1-2 a week	1-2 a week	1-2 a week	1-2 a week	None	Monthly or less	No	No	No	Unknown	Mixed	Intestinal	Unstaged
	1	70.5791	3	Telephone	Female	7-20 servings/week	>13 servings/week	Ex-smoker	<25	No	<=1.0	No	3-4 a week	3-4 a week	3-4 a week	1-2 a week	1-2 a week	Monthly or less	No	Yes	Yes	Poorly differentiated	Proximal	Diffuse	Lymph node involvement
	1	64.8706	2	Face to Face	Male	7-20 servings/week	>13 servings/week	Ex-smoker	>30	No	<=1.0	Yes	3-4 a week	5+ a week	3-4 a week	1-2 a week	1-2 a week	Never	Yes	.	No	Unknown	Oesophageal junction	Diffuse	Unstaged
	1	58.2669	5	Telephone	Female	7-20 servings/week	7-13 servings/week	Ex-smoker	<=30	No	>1.0 - 2.0	Yes	3-4 a week	3-4 a week	3-4 a week	None	1-2 a week	Monthly or less	No	.	Yes	Poorly differentiated	Proximal	Diffuse	Local
	1	21.4401	4	Face to Face	Female	7-20 servings/week	<7 servings/week	Current smoker	<=30	Yes	>1.0 - 2.0	Yes	5+ a week	1-2 a week	3-4 a week	None	None	4 or more times a week	No	.	No	Poorly differentiated	Mixed	Diffuse	Local
	1	56.4791	1	Face to Face	Male	7-20 servings/week	>13 servings/week	Ex-smoker	<25	No	>2.0	Yes	5+ a week	None	1-2 a week	3-4 a week	5+ a week	Monthly or less	No	No	No	Poorly differentiated	Distal	Intestinal	Lymph node involvement
	1	32.5092	5	Telephone	Female	7-20 servings/week	>13 servings/week	Current smoker	<=30	Yes	>1.0 - 2.0	Yes	1-2 a week	3-4 a week	1-2 a week	1-2 a week	None	Monthly or less	No	.	Yes	Poorly differentiated	Mixed	Diffuse	Local
	1	38.0342	5	Telephone	Female	7-20 servings/week	7-13 servings/week	Ex-smoker	<=30	No	>1.0 - 2.0	Yes	3-4 a week	1-2 a week	1-2 a week	1-2 a week	1-2 a week	Never	Yes	.	No	Poorly differentiated	NOS	Diffuse	Lymph node involvement
	1	76.9555	5	Telephone	Female	7-20 servings/week	<7 servings/week	Current smoker	<25	No	>1.0 - 2.0	Yes	3-4 a week	3-4 a week	3-4 a week	1-2 a week	1-2 a week	Monthly or less	No	.	No	Moderately differentiated	Mixed	Intestinal	Lymph node involvement
	1	55.3703	4	Telephone	Male	<7 servings/week	<7 servings/week	Current smoker	<25	No	>1.0 - 2.0	Yes	3-4 a week	1-2 a week	1-2 a week	None	None	4 or more times a week	No	Yes	No	Poorly differentiated	Proximal	Diffuse	Unstaged
	1	74.6201	5	Telephone	Male	7-20 servings/week	7-13 servings/week	Ex-smoker	<=30	No	<=1.0	Yes	5+ a week	1-2 a week	3-4 a week	1-2 a week	None	Monthly or less	Yes	No	No	Poorly differentiated	Proximal	Intestinal	Lymph node involvement
	1	49.5086	5	Telephone	Male	7-20 servings/week	<7 servings/week	Ex-smoker	<25	No	>1.0 - 2.0	Yes	1-2 a week	1-2 a week	1-2 a week	1-2 a week	1-2 a week	Monthly or less	Yes	.	Yes	Poorly differentiated	Proximal	Diffuse	Local
	1	24.0958	3	Telephone	Male	7-20 servings/week	<7 servings/week	Ex-smoker	<25	Yes	>1.0 - 2.0	Yes	5+ a week	5+ a week	3-4 a week	1-2 a week	1-2 a week	Up to 4 times a month	No	.	Yes	Poorly differentiated	Proximal	Diffuse	Local
	1	48.9008	4	Telephone	Male	7-20 servings/week	7-13 servings/week	Current smoker	<=30	No	<=1.0	Yes	5+ a week	3-4 a week	1-2 a week	1-2 a week	1-2 a week	Up to 3 times a week	No	.	.	Poorly differentiated	Proximal	Diffuse	Unstaged
	1	64.4025	5	Telephone	Female	>20 servings/week	7-13 servings/week	Current smoker	<25	No	>2.0	Yes	None	3-4 a week	1-2 a week	1-2 a week	1-2 a week	4 or more times a week	No	.	No	Poorly differentiated	Proximal	Diffuse	Lymph node involvement
	1	41.6235	4	Telephone	Male	>20 servings/week	>13 servings/week	Ex-smoker	<=30	Yes	>1.0 - 2.0	Yes	5+ a week	1-2 a week	1-2 a week	3-4 a week	None	Monthly or less	No	No	Yes	Unknown	NOS	Diffuse	Local
	1	52.271	1	Telephone	Male	7-20 servings/week	<7 servings/week	Ex-smoker	<=30	No	>2.0	Yes	3-4 a week	3-4 a week	1-2 a week	1-2 a week	1-2 a week	Up to 4 times a month	No	No	No	Poorly differentiated	Distal	NOS	Lymph node involvement
	1	60.2491	5	Telephone	Female	>20 servings/week	>13 servings/week	Non-smoker	>30	No	>2.0	Yes	1-2 a week	3-4 a week	3-4 a week	1-2 a week	1-2 a week	Up to 3 times a week	No	No	No	Moderately differentiated	Proximal	NOS	Lymph node involvement
	1	49.3032	5	Face to Face	Male	7-20 servings/week	7-13 servings/week	Ex-smoker	<25	No	>1.0 - 2.0	Yes	5+ a week	3-4 a week	3-4 a week	1-2 a week	1-2 a week	Never	No	.	Yes	Poorly differentiated	Mixed	Diffuse	Unstaged
	1	48.1068	5	Telephone	Female	7-20 servings/week	<7 servings/week	Current smoker	<=30	No	>1.0 - 2.0	Yes	5+ a week	3-4 a week	1-2 a week	1-2 a week	1-2 a week	Never	Yes	.	No	Unknown	NOS	Diffuse	Local
	1	74.0862	3	Face to Face	Male	7-20 servings/week	>13 servings/week	Ex-smoker	<=30	.	>2.0	Yes	5+ a week	None	1-2 a week	1-2 a week	1-2 a week	Never	Yes	.	Yes	Unknown	Distal	NOS	Unstaged
	1	82.4613	5	Telephone	Male	7-20 servings/week	>13 servings/week	Non-smoker	<25	No	>2.0	Yes	5+ a week	1-2 a week	1-2 a week	1-2 a week	1-2 a week	Never	Yes	.	No	Moderately differentiated	Proximal	Intestinal	Unstaged
	1	33.8179	5	Telephone	Male	7-20 servings/week	>13 servings/week	Ex-smoker	>30	No	>2.0	Yes	5+ a week	5+ a week	3-4 a week	1-2 a week	1-2 a week	Up to 4 times a month	No	No	No	Poorly differentiated	Proximal	NOS	Lymph node involvement
	1	45.6893	5	Telephone	Female	7-20 servings/week	<7 servings/week	Current smoker	<25	.	>1.0 - 2.0	Yes	5+ a week	1-2 a week	1-2 a week	None	None	Up to 3 times a week	No	No	Yes	Poorly differentiated	Distal	Diffuse	Local
	1	39.0746	5	Telephone	Male	7-20 servings/week	>13 servings/week	Ex-smoker	<=30	No	>1.0 - 2.0	Yes	1-2 a week	3-4 a week	3-4 a week	1-2 a week	None	Up to 3 times a week	No	.	No	Poorly differentiated	Distal	Diffuse	Lymph node involvement
	1	62.2286	5	Telephone	Male	7-20 servings/week	7-13 servings/week	Ex-smoker	>30	.	>2.0	Yes	None	3-4 a week	3-4 a week	1-2 a week	1-2 a week	Never	Yes	.	Yes	Poorly differentiated	NOS	Diffuse	Lymph node involvement
	2	49.796	1	Face to Face	Female	7-20 servings/week	<7 servings/week	Current smoker	<25	No	>2.0	Yes	3-4 a week	3-4 a week	1-2 a week	None	None	Up to 4 times a month	No	No	No	.	.	.	.
	2	67.6003	3	Face to Face	Male	>20 servings/week	>13 servings/week	Non-smoker	<25	No	>1.0 - 2.0	No	5+ a week	5+ a week	1-2 a week	1-2 a week	3-4 a week	Up to 4 times a month	No	No	No	.	.	.	.
	2	63.7125	2	Face to Face	Male	7-20 servings/week	7-13 servings/week	Current smoker	<=30	No	>2.0	Yes	5+ a week	1-2 a week	3-4 a week	5+ a week	1-2 a week	Never	No	No	Yes	.	.	.	.
	2	78.5736	4	Face to Face	Male	7-20 servings/week	7-13 servings/week	Non-smoker	<=30	No	>1.0 - 2.0	No	5+ a week	5+ a week	1-2 a week	1-2 a week	None	Monthly or less	No	No	No	.	.	.	.
	2	40.794	1	Face to Face	Male	7-20 servings/week	>13 servings/week	Non-smoker	<=30	No	<=1.0	No	5+ a week	5+ a week	1-2 a week	1-2 a week	5+ a week	4 or more times a week	No	No	No	.	.	.	.
	2	65.0048	3	Face to Face	Female	<7 servings/week	<7 servings/week	Current smoker	>30	.	>2.0	Yes	None	3-4 a week	1-2 a week	1-2 a week	5+ a week	Monthly or less	No	No	No	.	.	.	.
	2	41.2758	3	Face to Face	Female	>20 servings/week	>13 servings/week	Current smoker	<25	No	>1.0 - 2.0	Yes	5+ a week	5+ a week	1-2 a week	1-2 a week	1-2 a week	4 or more times a week	No	No	No	.	.	.	.
	2	71.9343	4	Face to Face	Female	>20 servings/week	>13 servings/week	Non-smoker	<=30	No	>1.0 - 2.0	No	5+ a week	None	1-2 a week	1-2 a week	1-2 a week	Never	No	No	No	.	.	.	.
	2	63.54	3	Face to Face	Male	7-20 servings/week	>13 servings/week	Ex-smoker	<=30	No	>1.0 - 2.0	Yes	1-2 a week	3-4 a week	1-2 a week	1-2 a week	None	Up to 4 times a month	No	No	No	.	.	.	.
	2	58.0424	3	Face to Face	Male	7-20 servings/week	>13 servings/week	Current smoker	<=30	Yes	>2.0	Yes	5+ a week	5+ a week	5+ a week	3-4 a week	3-4 a week	4 or more times a week	Yes	No	No	.	.	.	.
	2	21.399	3	Face to Face	Female	7-20 servings/week	7-13 servings/week	Non-smoker	<=30	No	<=1.0	No	1-2 a week	3-4 a week	3-4 a week	None	None	Up to 4 times a month	No	No	No	.	.	.	.
	2	60.2519	5	Face to Face	Male	<7 servings/week	>13 servings/week	Current smoker	<=30	.	<=1.0	Yes	1-2 a week	3-4 a week	1-2 a week	None	None	Monthly or less	Yes	Yes	No	.	.	.	.
	2	70.1684	2	Face to Face	Female	7-20 servings/week	>13 servings/week	Ex-smoker	>30	No	>1.0 - 2.0	Yes	1-2 a week	1-2 a week	5+ a week	1-2 a week	None	Never	No	No	No	.	.	.	.
	2	40.5722	5	Face to Face	Female	7-20 servings/week	<7 servings/week	Current smoker	.	No	>1.0 - 2.0	Yes	1-2 a week	3-4 a week	3-4 a week	None	None	Never	No	No	No	.	.	.	.
	2	73.3279	3	Face to Face	Male	>20 servings/week	<7 servings/week	Current smoker	<=30	No	>2.0	Yes	None	3-4 a week	1-2 a week	None	None	Monthly or less	No	No	No	.	.	.	.
	2	47.9836	1	Face to Face	Male	7-20 servings/week	<7 servings/week	Non-smoker	<=30	No	>1.0 - 2.0	No	3-4 a week	5+ a week	1-2 a week	None	3-4 a week	Up to 3 times a week	No	No	Yes	.	.	.	.
	2	44.293	3	Face to Face	Female	<7 servings/week	<7 servings/week	Non-smoker	<=30	No	>1.0 - 2.0	No	1-2 a week	3-4 a week	3-4 a week	1-2 a week	1-2 a week	4 or more times a week	No	No	No	.	.	.	.
	2	63.5264	4	Telephone	Female	7-20 servings/week	<7 servings/week	Current smoker	<25	No	>2.0	Yes	None	1-2 a week	1-2 a week	None	1-2 a week	Never	No	No	No	.	.	.	.
	2	55.9589	3	Face to Face	Female	7-20 servings/week	>13 servings/week	Ex-smoker	>30	Yes	<=1.0	No	1-2 a week	1-2 a week	1-2 a week	1-2 a week	5+ a week	Up to 4 times a month	No	No	No	.	.	.	.
	2	61.4784	3	Face to Face	Female	7-20 servings/week	<7 servings/week	Current smoker	>30	No	>1.0 - 2.0	Yes	5+ a week	1-2 a week	1-2 a week	1-2 a week	None	Up to 4 times a month	Yes	No	No	.	.	.	.
	2	74.2012	3	Face to Face	Female	<7 servings/week	>13 servings/week	Non-smoker	<=30	No	<=1.0	No	5+ a week	3-4 a week	5+ a week	5+ a week	None	Monthly or less	Yes	No	No	.	.	.	.
	2	66.2177	2	Face to Face	Male	7-20 servings/week	>13 servings/week	Ex-smoker	>30	.	>2.0	Yes	1-2 a week	3-4 a week	1-2 a week	1-2 a week	5+ a week	Monthly or less	No	No	No	.	.	.	.
	2	70.601	5	Face to Face	Female	<7 servings/week	<7 servings/week	Current smoker	<=30	No	>1.0 - 2.0	Yes	None	1-2 a week	1-2 a week	1-2 a week	1-2 a week	Monthly or less	No	No	Yes	.	.	.	.
	2	53.6427	1	Telephone	Female	<7 servings/week	<7 servings/week	Current smoker	.	Yes	<=1.0	Yes	None	1-2 a week	5+ a week	None	None	Monthly or less	No	No	No	.	.	.	.
	2	67.7344	5	Face to Face	Female	<7 servings/week	<7 servings/week	Current smoker	<25	.	>1.0 - 2.0	Yes	None	1-2 a week	1-2 a week	1-2 a week	None	Never	No	No	No	.	.	.	.
	2	54.4531	4	Face to Face	Female	7-20 servings/week	>13 servings/week	Ex-smoker	<=30	.	>1.0 - 2.0	No	3-4 a week	1-2 a week	3-4 a week	None	3-4 a week	Never	No	No	No	.	.	.	.
	2	60.4901	4	Face to Face	Female	7-20 servings/week	>13 servings/week	Ex-smoker	>30	No	<=1.0	Yes	3-4 a week	None	None	1-2 a week	None	Monthly or less	Yes	No	No	.	.	.	.
	2	33.9138	4	Face to Face	Female	>20 servings/week	7-13 servings/week	Non-smoker	<25	No	<=1.0	No	5+ a week	3-4 a week	3-4 a week	1-2 a week	None	Never	No	No	No	.	.	.	.
	2	63.551	1	Face to Face	Female	7-20 servings/week	7-13 servings/week	Non-smoker	<=30	No	<=1.0	No	3-4 a week	3-4 a week	1-2 a week	1-2 a week	1-2 a week	Monthly or less	No	No	No	.	.	.	.
	2	56.898	2	Face to Face	Male	<7 servings/week	7-13 servings/week	Ex-smoker	<=30	No	<=1.0	Yes	1-2 a week	1-2 a week	1-2 a week	1-2 a week	1-2 a week	4 or more times a week	No	.	No	.	.	.	.
	2	59.0801	4	Face to Face	Female	7-20 servings/week	>13 servings/week	Non-smoker	<=30	No	>1.0 - 2.0	Yes	None	3-4 a week	1-2 a week	None	1-2 a week	Up to 3 times a week	No	No	No	.	.	.	.
	2	72.4189	4	Face to Face	Male	7-20 servings/week	7-13 servings/week	Non-smoker	>30	No	>2.0	Yes	None	3-4 a week	1-2 a week	1-2 a week	1-2 a week	Monthly or less	No	.	.	.	.	.	.
	2	67.8166	4	Face to Face	Female	<7 servings/week	<7 servings/week	Current smoker	>30	No	<=1.0	No	1-2 a week	3-4 a week	1-2 a week	None	1-2 a week	Up to 3 times a week	No	No	No	.	.	.	.
	2	66.8939	5	Face to Face	Male	<7 servings/week	<7 servings/week	Current smoker	<=30	No	<=1.0	No	1-2 a week	1-2 a week	1-2 a week	3-4 a week	None	Up to 4 times a month	No	No	No	.	.	.	.
	2	56.2683	2	Face to Face	Female	>20 servings/week	>13 servings/week	Ex-smoker	>30	No	>2.0	Yes	1-2 a week	3-4 a week	3-4 a week	None	1-2 a week	Never	No	No	No	.	.	.	.
	2	50.6256	5	Face to Face	Female	<7 servings/week	>13 servings/week	Current smoker	>30	No	<=1.0	Yes	1-2 a week	5+ a week	3-4 a week	1-2 a week	None	Monthly or less	Yes	No	No	.	.	.	.
	2	34.6201	4	Face to Face	Female	>20 servings/week	7-13 servings/week	Ex-smoker	<25	No	<=1.0	Yes	3-4 a week	5+ a week	5+ a week	1-2 a week	5+ a week	Up to 3 times a week	No	No	No	.	.	.	.
	2	72.5175	3	Face to Face	Female	7-20 servings/week	7-13 servings/week	Ex-smoker	<=30	Yes	>1.0 - 2.0	Yes	5+ a week	1-2 a week	1-2 a week	1-2 a week	None	Up to 4 times a month	No	.	No	.	.	.	.
	2	93.1828	1	Face to Face	Female	>20 servings/week	<7 servings/week	Non-smoker	<25	No	<=1.0	No	1-2 a week	3-4 a week	1-2 a week	1-2 a week	5+ a week	Never	No	No	Yes	.	.	.	.
	2	75.7016	5	Face to Face	Male	>20 servings/week	>13 servings/week	Ex-smoker	>30	No	>1.0 - 2.0	Yes	3-4 a week	3-4 a week	1-2 a week	5+ a week	1-2 a week	Up to 3 times a week	No	No	No	.	.	.	.
	2	74.4641	1	Face to Face	Male	7-20 servings/week	7-13 servings/week	Ex-smoker	<=30	No	<=1.0	No	5+ a week	3-4 a week	1-2 a week	1-2 a week	None	Never	No	No	No	.	.	.	.
	2	72.0164	3	Telephone	Female	7-20 servings/week	<7 servings/week	Current smoker	>30	No	>2.0	Yes	None	3-4 a week	3-4 a week	3-4 a week	1-2 a week	Never	Yes	.	No	.	.	.	.
	2	71.1759	3	Face to Face	Male	7-20 servings/week	7-13 servings/week	Ex-smoker	<=30	.	<=1.0	Yes	1-2 a week	5+ a week	1-2 a week	None	None	Monthly or less	No	.	Yes	.	.	.	.
	2	53.4702	2	Face to Face	Female	7-20 servings/week	>13 servings/week	Ex-smoker	>30	No	>1.0 - 2.0	Yes	3-4 a week	5+ a week	1-2 a week	1-2 a week	None	Monthly or less	No	No	No	.	.	.	.
	2	67.3785	2	Post	Female	<7 servings/week	<7 servings/week	Ex-smoker	.	No	>1.0 - 2.0	Yes	1-2 a week	3-4 a week	3-4 a week	1-2 a week	1-2 a week	4 or more times a week	No	No	No	.	.	.	.
	2	68.6324	2	Face to Face	Female	>20 servings/week	>13 servings/week	Non-smoker	<=30	No	>1.0 - 2.0	Yes	5+ a week	1-2 a week	1-2 a week	1-2 a week	1-2 a week	4 or more times a week	No	No	No	.	.	.	.
	2	64	5	Face to Face	Female	<7 servings/week	<7 servings/week	Ex-smoker	>30	No	>1.0 - 2.0	No	3-4 a week	1-2 a week	1-2 a week	1-2 a week	None	Monthly or less	No	No	No	.	.	.	.
	2	61.473	2	Face to Face	Male	>20 servings/week	>13 servings/week	Non-smoker	>30	No	>1.0 - 2.0	Yes	3-4 a week	1-2 a week	1-2 a week	1-2 a week	None	Monthly or less	No	.	No	.	.	.	.
	2	43.8385	4	Face to Face	Male	>20 servings/week	<7 servings/week	Non-smoker	>30	No	>1.0 - 2.0	Yes	5+ a week	5+ a week	5+ a week	1-2 a week	1-2 a week	Up to 3 times a week	No	No	No	.	.	.	.
	2	74.7242	4	Face to Face	Female	7-20 servings/week	>13 servings/week	Non-smoker	<25	No	>1.0 - 2.0	No	1-2 a week	3-4 a week	1-2 a week	1-2 a week	None	Never	Yes	No	No	.	.	.	.
	2	39.8768	5	Face to Face	Male	7-20 servings/week	7-13 servings/week	Ex-smoker	>30	.	<=1.0	Yes	3-4 a week	5+ a week	1-2 a week	None	None	Monthly or less	No	.	No	.	.	.	.
	2	72.4654	4	Face to Face	Male	7-20 servings/week	>13 servings/week	Current smoker	<25	No	<=1.0	Yes	1-2 a week	1-2 a week	1-2 a week	1-2 a week	1-2 a week	Up to 4 times a month	No	No	Yes	.	.	.	.
	2	65.065	3	Face to Face	Male	7-20 servings/week	>13 servings/week	Ex-smoker	>30	No	<=1.0	Yes	5+ a week	5+ a week	1-2 a week	1-2 a week	1-2 a week	4 or more times a week	No	No	No	.	.	.	.
	2	64.3915	5	Face to Face	Male	7-20 servings/week	>13 servings/week	Ex-smoker	>30	No	<=1.0	Yes	5+ a week	5+ a week	1-2 a week	1-2 a week	None	Monthly or less	Yes	No	No	.	.	.	.
	2	56.8077	5	Face to Face	Male	7-20 servings/week	7-13 servings/week	Non-smoker	<25	No	>1.0 - 2.0	Yes	None	1-2 a week	1-2 a week	1-2 a week	1-2 a week	4 or more times a week	No	No	No	.	.	.	.
	2	88.9966	3	Face to Face	Male	7-20 servings/week	<7 servings/week	Non-smoker	<=30	No	>1.0 - 2.0	Yes	3-4 a week	1-2 a week	1-2 a week	None	None	Never	No	No	No	.	.	.	.
	2	66.9596	5	Face to Face	Male	7-20 servings/week	>13 servings/week	Ex-smoker	.	No	>2.0	No	None	1-2 a week	1-2 a week	1-2 a week	1-2 a week	Up to 4 times a month	Yes	.	No	.	.	.	.
	2	56.0575	4	Face to Face	Male	7-20 servings/week	<7 servings/week	Ex-smoker	<=30	No	>1.0 - 2.0	Yes	5+ a week	5+ a week	1-2 a week	1-2 a week	1-2 a week	4 or more times a week	Yes	No	No	.	.	.	.
	2	64.3368	4	Face to Face	Female	>20 servings/week	7-13 servings/week	Ex-smoker	>30	No	<=1.0	Yes	1-2 a week	1-2 a week	1-2 a week	3-4 a week	1-2 a week	Monthly or less	No	.	Yes	.	.	.	.
	2	61.3333	4	Face to Face	Male	<7 servings/week	<7 servings/week	Non-smoker	<=30	No	>1.0 - 2.0	Yes	5+ a week	3-4 a week	3-4 a week	None	None	Monthly or less	No	No	No	.	.	.	.
	2	42.6831	4	Face to Face	Female	<7 servings/week	<7 servings/week	Current smoker	>30	No	>1.0 - 2.0	No	5+ a week	3-4 a week	1-2 a week	None	None	Monthly or less	Yes	No	Yes	.	.	.	.
	2	45.4155	2	Face to Face	Male	>20 servings/week	>13 servings/week	Ex-smoker	<25	No	>1.0 - 2.0	Yes	5+ a week	3-4 a week	1-2 a week	None	1-2 a week	Up to 3 times a week	No	No	Yes	.	.	.	.
	2	71.8084	4	Face to Face	Male	>20 servings/week	7-13 servings/week	Current smoker	>30	.	>2.0	Yes	5+ a week	3-4 a week	1-2 a week	3-4 a week	1-2 a week	4 or more times a week	No	No	No	.	.	.	.
	2	53.1034	5	Face to Face	Female	7-20 servings/week	<7 servings/week	Current smoker	<=30	.	>1.0 - 2.0	Yes	5+ a week	3-4 a week	None	None	None	Up to 4 times a month	No	.	No	.	.	.	.
	2	68.6598	5	Face to Face	Male	>20 servings/week	>13 servings/week	Ex-smoker	>30	No	>2.0	Yes	None	1-2 a week	1-2 a week	1-2 a week	None	Never	No	No	No	.	.	.	.
	2	64.5585	3	Face to Face	Female	7-20 servings/week	>13 servings/week	Ex-smoker	<25	.	>1.0 - 2.0	Yes	3-4 a week	3-4 a week	1-2 a week	1-2 a week	None	4 or more times a week	No	No	No	.	.	.	.
	2	74.9405	3	Face to Face	Female	7-20 servings/week	7-13 servings/week	Ex-smoker	>30	No	>2.0	No	None	3-4 a week	1-2 a week	1-2 a week	3-4 a week	Monthly or less	No	No	No	.	.	.	.
	2	67.8467	5	Post	Male	7-20 servings/week	7-13 servings/week	Non-smoker	>30	No	>2.0	No	3-4 a week	5+ a week	1-2 a week	1-2 a week	None	Never	Yes	No	No	.	.	.	.
	2	60.8679	2	Face to Face	Female	>20 servings/week	<7 servings/week	Non-smoker	>30	.	<=1.0	Yes	3-4 a week	None	1-2 a week	3-4 a week	None	Never	Yes	No	.	.	.	.	.
	2	59.091	2	Face to Face	Female	<7 servings/week	<7 servings/week	Ex-smoker	>30	No	<=1.0	Yes	5+ a week	1-2 a week	3-4 a week	1-2 a week	1-2 a week	Never	No	No	No	.	.	.	.
	2	67.5181	4	Face to Face	Female	<7 servings/week	<7 servings/week	Ex-smoker	>30	No	>2.0	Yes	1-2 a week	1-2 a week	1-2 a week	None	None	Never	No	No	No	.	.	.	.
	2	71.0856	2	Face to Face	Female	<7 servings/week	>13 servings/week	Non-smoker	>30	No	>1.0 - 2.0	Yes	1-2 a week	3-4 a week	1-2 a week	1-2 a week	None	4 or more times a week	No	.	No	.	.	.	.
	2	56.3094	2	Face to Face	Male	7-20 servings/week	<7 servings/week	Non-smoker	>30	No	>1.0 - 2.0	No	1-2 a week	5+ a week	None	None	1-2 a week	Monthly or less	No	No	.	.	.	.	.
	2	57.306	3	Face to Face	Female	7-20 servings/week	<7 servings/week	Ex-smoker	>30	No	<=1.0	Yes	None	1-2 a week	5+ a week	5+ a week	1-2 a week	Up to 4 times a month	No	.	No	.	.	.	.
	2	65.6564	5	Post	Male	<7 servings/week	<7 servings/week	Current smoker	>30	No	>1.0 - 2.0	Yes	1-2 a week	3-4 a week	1-2 a week	1-2 a week	1-2 a week	Monthly or less	No	No	No	.	.	.	.
	2	64.9747	3	Post	Male	>20 servings/week	7-13 servings/week	Ex-smoker	>30	No	>1.0 - 2.0	Yes	3-4 a week	3-4 a week	3-4 a week	1-2 a week	5+ a week	Up to 3 times a week	No	No	No	.	.	.	.
	2	74.204	1	Face to Face	Female	>20 servings/week	>13 servings/week	Ex-smoker	>30	No	>1.0 - 2.0	Yes	None	5+ a week	1-2 a week	1-2 a week	1-2 a week	Never	No	Yes	Yes	.	.	.	.
	2	64.8569	4	Face to Face	Female	>20 servings/week	<7 servings/week	Current smoker	<25	.	<=1.0	Yes	1-2 a week	3-4 a week	1-2 a week	None	1-2 a week	Monthly or less	No	No	No	.	.	.	.
	2	32.0274	1	Telephone	Male	7-20 servings/week	<7 servings/week	Current smoker	<25	No	<=1.0	Yes	5+ a week	3-4 a week	3-4 a week	3-4 a week	1-2 a week	4 or more times a week	No	No	No	.	.	.	.
	2	73.0021	5	Face to Face	Male	<7 servings/week	>13 servings/week	Non-smoker	>30	No	>2.0	Yes	5+ a week	1-2 a week	1-2 a week	1-2 a week	None	Never	Yes	No	No	.	.	.	.
	2	64.7885	2	Face to Face	Male	7-20 servings/week	7-13 servings/week	Non-smoker	<=30	No	>1.0 - 2.0	Yes	5+ a week	1-2 a week	3-4 a week	1-2 a week	1-2 a week	Monthly or less	No	.	No	.	.	.	.
	2	75.6797	2	Face to Face	Female	7-20 servings/week	>13 servings/week	Ex-smoker	>30	No	>1.0 - 2.0	Yes	5+ a week	3-4 a week	1-2 a week	1-2 a week	None	4 or more times a week	No	No	No	.	.	.	.
	2	62.5051	4	Face to Face	Male	<7 servings/week	<7 servings/week	Current smoker	<=30	No	>1.0 - 2.0	Yes	1-2 a week	1-2 a week	1-2 a week	1-2 a week	1-2 a week	Monthly or less	Yes	.	No	.	.	.	.
	2	50.9596	4	Post	Female	<7 servings/week	<7 servings/week	Ex-smoker	>30	No	>2.0	Yes	1-2 a week	1-2 a week	1-2 a week	None	1-2 a week	Never	Yes	No	No	.	.	.	.
	2	67.8138	5	Face to Face	Female	7-20 servings/week	<7 servings/week	Current smoker	<25	No	>1.0 - 2.0	Yes	None	1-2 a week	3-4 a week	1-2 a week	1-2 a week	Up to 4 times a month	No	No	No	.	.	.	.
	2	69.692	2	Face to Face	Female	7-20 servings/week	7-13 servings/week	Non-smoker	<=30	No	>2.0	Yes	5+ a week	1-2 a week	1-2 a week	None	5+ a week	Up to 3 times a week	No	No	No	.	.	.	.
	2	70.1218	2	Face to Face	Male	>20 servings/week	>13 servings/week	Ex-smoker	<=30	No	>1.0 - 2.0	Yes	3-4 a week	3-4 a week	1-2 a week	1-2 a week	None	Up to 3 times a week	No	Yes	No	.	.	.	.
	2	32.2902	5	Face to Face	Female	<7 servings/week	<7 servings/week	Ex-smoker	>30	No	<=1.0	Yes	1-2 a week	3-4 a week	3-4 a week	None	None	Monthly or less	No	No	No	.	.	.	.
	2	73.5797	3	Face to Face	Female	>20 servings/week	<7 servings/week	Ex-smoker	<25	.	.	Yes	3-4 a week	5+ a week	None	1-2 a week	1-2 a week	Monthly or less	No	No	No	.	.	.	.
	2	76.7556	4	Face to Face	Female	<7 servings/week	>13 servings/week	Non-smoker	>30	No	>2.0	No	5+ a week	1-2 a week	1-2 a week	1-2 a week	1-2 a week	Never	No	No	No	.	.	.	.
	2	66.9158	2	Face to Face	Male	<7 servings/week	7-13 servings/week	Non-smoker	>30	No	>1.0 - 2.0	No	1-2 a week	3-4 a week	3-4 a week	3-4 a week	3-4 a week	Up to 4 times a month	Yes	No	No	.	.	.	.
	2	41.0459	4	Face to Face	Male	7-20 servings/week	<7 servings/week	Ex-smoker	<25	No	<=1.0	Yes	5+ a week	3-4 a week	3-4 a week	1-2 a week	1-2 a week	Up to 3 times a week	No	No	No	.	.	.	.
	2	50.13	4	Face to Face	Female	7-20 servings/week	<7 servings/week	Ex-smoker	>30	No	>1.0 - 2.0	Yes	5+ a week	3-4 a week	3-4 a week	1-2 a week	None	Never	No	No	No	.	.	.	.
	2	63.9343	4	Face to Face	Male	7-20 servings/week	<7 servings/week	Non-smoker	>30	No	>1.0 - 2.0	Yes	5+ a week	1-2 a week	3-4 a week	1-2 a week	None	Up to 3 times a week	No	No	No	.	.	.	.
	2	83.8138	4	Face to Face	Female	7-20 servings/week	>13 servings/week	Ex-smoker	<=30	No	>2.0	Yes	3-4 a week	1-2 a week	1-2 a week	3-4 a week	1-2 a week	Never	No	No	No	.	.	.	.
	2	77.243	5	Face to Face	Female	7-20 servings/week	7-13 servings/week	Ex-smoker	.	No	>2.0	Yes	None	5+ a week	1-2 a week	1-2 a week	None	Never	Yes	No	No	.	.	.	.
	2	72.3422	1	Face to Face	Male	<7 servings/week	<7 servings/week	Ex-smoker	>30	No	>1.0 - 2.0	Yes	1-2 a week	3-4 a week	1-2 a week	1-2 a week	None	Monthly or less	No	No	No	.	.	.	.
	2	63.3566	1	Face to Face	Female	>20 servings/week	>13 servings/week	Current smoker	<25	No	<=1.0	Yes	5+ a week	1-2 a week	1-2 a week	1-2 a week	None	Up to 3 times a week	No	No	No	.	.	.	.
	2	82.0616	3	Face to Face	Male	7-20 servings/week	>13 servings/week	Ex-smoker	<=30	No	<=1.0	No	None	5+ a week	1-2 a week	1-2 a week	None	Never	Yes	No	No	.	.	.	.
	2	52.8186	4	Face to Face	Female	7-20 servings/week	7-13 servings/week	Ex-smoker	<25	No	>1.0 - 2.0	Yes	3-4 a week	5+ a week	1-2 a week	1-2 a week	None	Up to 3 times a week	No	No	No	.	.	.	.
	2	66.3737	2	Face to Face	Male	7-20 servings/week	<7 servings/week	Ex-smoker	<=30	No	<=1.0	Yes	5+ a week	3-4 a week	1-2 a week	3-4 a week	1-2 a week	Never	No	No	No	.	.	.	.
	2	51.4114	3	Face to Face	Male	7-20 servings/week	>13 servings/week	Non-smoker	<=30	No	>1.0 - 2.0	No	1-2 a week	3-4 a week	1-2 a week	1-2 a week	1-2 a week	4 or more times a week	No	No	No	.	.	.	.
	2	49.9521	5	Face to Face	Female	7-20 servings/week	>13 servings/week	Non-smoker	>30	No	>2.0	No	1-2 a week	1-2 a week	1-2 a week	1-2 a week	None	Up to 4 times a month	No	No	No	.	.	.	.
	2	67.3073	2	Face to Face	Male	7-20 servings/week	>13 servings/week	Ex-smoker	>30	No	>1.0 - 2.0	No	5+ a week	3-4 a week	1-2 a week	1-2 a week	1-2 a week	Monthly or less	Yes	.	No	.	.	.	.
	2	59.7043	4	Face to Face	Female	7-20 servings/week	>13 servings/week	Non-smoker	<25	No	<=1.0	Yes	1-2 a week	3-4 a week	1-2 a week	1-2 a week	1-2 a week	Up to 3 times a week	No	No	No	.	.	.	.
	2	57.6537	1	Face to Face	Male	7-20 servings/week	7-13 servings/week	Ex-smoker	>30	No	>1.0 - 2.0	Yes	5+ a week	3-4 a week	1-2 a week	1-2 a week	3-4 a week	Never	No	No	No	.	.	.	.
	2	50.9569	2	Face to Face	Female	7-20 servings/week	7-13 servings/week	Current smoker	<=30	No	<=1.0	Yes	3-4 a week	3-4 a week	1-2 a week	1-2 a week	None	4 or more times a week	No	No	No	.	.	.	.
	2	60.3669	1	Face to Face	Female	<7 servings/week	<7 servings/week	Ex-smoker	<25	.	<=1.0	Yes	None	None	None	1-2 a week	None	Never	Yes	Yes	Yes	.	.	.	.
	2	53.8754	4	Face to Face	Female	<7 servings/week	<7 servings/week	Ex-smoker	>30	No	>1.0 - 2.0	Yes	None	1-2 a week	1-2 a week	None	None	Monthly or less	No	No	No	.	.	.	.
	2	85.2813	4	Face to Face	Male	>20 servings/week	>13 servings/week	Ex-smoker	>30	No	<=1.0	No	5+ a week	None	3-4 a week	3-4 a week	None	Never	No	No	No	.	.	.	.
	2	55.0801	4	Face to Face	Male	7-20 servings/week	7-13 servings/week	Ex-smoker	>30	No	>2.0	Yes	5+ a week	5+ a week	3-4 a week	1-2 a week	None	Up to 4 times a month	No	No	Yes	.	.	.	.
	2	21.8782	4	Face to Face	Female	<7 servings/week	7-13 servings/week	Non-smoker	<=30	No	<=1.0	No	3-4 a week	3-4 a week	1-2 a week	1-2 a week	1-2 a week	Up to 3 times a week	No	No	No	.	.	.	.
	2	53.8426	5	Face to Face	Female	7-20 servings/week	<7 servings/week	Current smoker	>30	No	>2.0	Yes	None	5+ a week	1-2 a week	None	1-2 a week	Never	Yes	No	Yes	.	.	.	.
	2	58.2204	4	Face to Face	Female	>20 servings/week	<7 servings/week	Ex-smoker	>30	Yes	>1.0 - 2.0	Yes	1-2 a week	3-4 a week	1-2 a week	1-2 a week	None	Up to 4 times a month	No	No	No	.	.	.	.
	2	58.6502	4	Face to Face	Female	7-20 servings/week	7-13 servings/week	Non-smoker	>30	No	>1.0 - 2.0	Yes	None	5+ a week	1-2 a week	1-2 a week	1-2 a week	Monthly or less	No	No	Yes	.	.	.	.
	2	24.2984	1	Face to Face	Female	>20 servings/week	7-13 servings/week	Non-smoker	<=30	No	>1.0 - 2.0	Yes	5+ a week	1-2 a week	5+ a week	None	1-2 a week	Up to 3 times a week	No	.	No	.	.	.	.
	2	57.1444	5	Face to Face	Female	>20 servings/week	>13 servings/week	Ex-smoker	<25	No	>1.0 - 2.0	Yes	5+ a week	None	1-2 a week	1-2 a week	None	Up to 3 times a week	No	No	Yes	.	.	.	.
	2	45.8973	5	Face to Face	Female	<7 servings/week	<7 servings/week	Non-smoker	>30	No	>1.0 - 2.0	Yes	None	5+ a week	1-2 a week	None	1-2 a week	Monthly or less	No	No	Yes	.	.	.	.
	2	59.217	4	Face to Face	Male	7-20 servings/week	>13 servings/week	Ex-smoker	<25	Yes	>2.0	Yes	3-4 a week	None	3-4 a week	3-4 a week	None	Never	No	No	No	.	.	.	.
	2	79.9671	3	Face to Face	Male	<7 servings/week	<7 servings/week	Ex-smoker	<=30	No	<=1.0	No	5+ a week	5+ a week	1-2 a week	1-2 a week	1-2 a week	4 or more times a week	No	No	No	.	.	.	.
	2	52.0575	2	Face to Face	Female	7-20 servings/week	7-13 servings/week	Non-smoker	>30	No	>1.0 - 2.0	Yes	None	3-4 a week	3-4 a week	1-2 a week	1-2 a week	Up to 4 times a month	No	No	No	.	.	.	.
	2	73.1773	3	Face to Face	Female	7-20 servings/week	7-13 servings/week	Non-smoker	.	No	<=1.0	Yes	1-2 a week	3-4 a week	3-4 a week	1-2 a week	1-2 a week	Never	No	No	Yes	.	.	.	.
	2	60.7912	4	Face to Face	Male	>20 servings/week	<7 servings/week	Ex-smoker	<=30	No	<=1.0	Yes	None	3-4 a week	1-2 a week	1-2 a week	1-2 a week	4 or more times a week	No	No	Yes	.	.	.	.
	2	43.3922	5	Face to Face	Male	>20 servings/week	>13 servings/week	Current smoker	>30	No	>2.0	Yes	5+ a week	5+ a week	5+ a week	3-4 a week	1-2 a week	Never	No	No	No	.	.	.	.
	2	36.4025	4	Face to Face	Male	7-20 servings/week	<7 servings/week	Current smoker	>30	No	>1.0 - 2.0	Yes	1-2 a week	3-4 a week	1-2 a week	1-2 a week	None	Monthly or less	No	No	No	.	.	.	.
	2	37.7331	2	Face to Face	Female	7-20 servings/week	>13 servings/week	Ex-smoker	>30	No	>1.0 - 2.0	Yes	5+ a week	3-4 a week	3-4 a week	1-2 a week	None	Monthly or less	No	No	No	.	.	.	.
	2	76.0602	4	Face to Face	Male	7-20 servings/week	>13 servings/week	Non-smoker	<25	.	<=1.0	Yes	5+ a week	5+ a week	1-2 a week	None	None	Never	Yes	No	No	.	.	.	.
	2	38.3463	4	Face to Face	Male	7-20 servings/week	7-13 servings/week	Non-smoker	>30	No	<=1.0	No	5+ a week	3-4 a week	1-2 a week	1-2 a week	None	Up to 3 times a week	No	No	No	.	.	.	.
	2	37.8754	2	Face to Face	Female	<7 servings/week	<7 servings/week	Ex-smoker	>30	No	>1.0 - 2.0	Yes	None	5+ a week	1-2 a week	1-2 a week	1-2 a week	Never	No	.	No	.	.	.	.
	2	71.8494	1	Face to Face	Male	7-20 servings/week	<7 servings/week	Non-smoker	<=30	No	>1.0 - 2.0	Yes	3-4 a week	3-4 a week	3-4 a week	1-2 a week	1-2 a week	Up to 4 times a month	No	No	No	.	.	.	.
	2	56.0712	2	Face to Face	Female	>20 servings/week	>13 servings/week	Non-smoker	>30	No	<=1.0	No	1-2 a week	3-4 a week	3-4 a week	1-2 a week	1-2 a week	4 or more times a week	No	No	No	.	.	.	.
	2	66.5024	4	Face to Face	Male	>20 servings/week	<7 servings/week	Ex-smoker	>30	Yes	>1.0 - 2.0	Yes	5+ a week	1-2 a week	3-4 a week	1-2 a week	None	Never	No	No	Yes	.	.	.	.
	2	64.7995	2	Face to Face	Male	7-20 servings/week	7-13 servings/week	Current smoker	>30	No	>2.0	Yes	5+ a week	5+ a week	1-2 a week	1-2 a week	None	Never	No	No	No	.	.	.	.
	2	61.7741	5	Face to Face	Female	7-20 servings/week	7-13 servings/week	Ex-smoker	>30	No	>1.0 - 2.0	Yes	3-4 a week	1-2 a week	1-2 a week	1-2 a week	None	Up to 4 times a month	No	No	Yes	.	.	.	.
	2	55.885	3	Face to Face	Male	<7 servings/week	<7 servings/week	Ex-smoker	<=30	No	>1.0 - 2.0	Yes	5+ a week	1-2 a week	1-2 a week	1-2 a week	None	Never	No	No	No	.	.	.	.
	2	63.1923	4	Face to Face	Female	>20 servings/week	>13 servings/week	Non-smoker	<25	No	>1.0 - 2.0	No	3-4 a week	1-2 a week	1-2 a week	1-2 a week	None	Never	No	No	No	.	.	.	.
	2	49.3306	1	Face to Face	Female	<7 servings/week	<7 servings/week	Ex-smoker	<25	.	<=1.0	No	None	1-2 a week	1-2 a week	None	None	Monthly or less	No	No	Yes	.	.	.	.
	2	75.7919	4	Face to Face	Female	>20 servings/week	>13 servings/week	Ex-smoker	<=30	No	>2.0	No	3-4 a week	5+ a week	1-2 a week	1-2 a week	None	Up to 4 times a month	No	No	No	.	.	.	.
	2	41.2375	4	Face to Face	Male	<7 servings/week	7-13 servings/week	Ex-smoker	<=30	No	<=1.0	Yes	3-4 a week	3-4 a week	3-4 a week	None	None	Up to 4 times a month	No	No	No	.	.	.	.
	2	41.0212	1	Telephone	Female	>20 servings/week	>13 servings/week	Non-smoker	<25	No	>1.0 - 2.0	Yes	5+ a week	1-2 a week	1-2 a week	1-2 a week	None	Monthly or less	No	No	No	.	.	.	.
	2	25.8727	3	Face to Face	Male	<7 servings/week	<7 servings/week	Ex-smoker	>30	No	<=1.0	No	1-2 a week	3-4 a week	1-2 a week	None	None	Monthly or less	No	No	Yes	.	.	.	.
	2	60.7912	3	Face to Face	Female	7-20 servings/week	>13 servings/week	Current smoker	<25	No	>1.0 - 2.0	Yes	5+ a week	1-2 a week	3-4 a week	1-2 a week	1-2 a week	Up to 4 times a month	No	No	No	.	.	.	.
	2	57.692	1	Face to Face	Male	<7 servings/week	7-13 servings/week	Non-smoker	<=30	No	<=1.0	No	1-2 a week	3-4 a week	3-4 a week	None	None	Up to 3 times a week	No	No	No	.	.	.	.
	2	43.9754	2	Face to Face	Female	<7 servings/week	<7 servings/week	Non-smoker	>30	No	<=1.0	Yes	1-2 a week	1-2 a week	5+ a week	None	1-2 a week	Monthly or less	No	No	No	.	.	.	.
	2	40.6051	4	Face to Face	Female	7-20 servings/week	<7 servings/week	Current smoker	<25	No	<=1.0	Yes	3-4 a week	5+ a week	1-2 a week	None	None	Up to 3 times a week	No	No	No	.	.	.	.
	2	80.668	3	Face to Face	Female	>20 servings/week	>13 servings/week	Ex-smoker	<25	No	>1.0 - 2.0	Yes	None	1-2 a week	3-4 a week	3-4 a week	None	Up to 4 times a month	No	No	No	.	.	.	.
	2	59.1841	2	Face to Face	Female	7-20 servings/week	<7 servings/week	Ex-smoker	<=30	No	>1.0 - 2.0	Yes	3-4 a week	1-2 a week	1-2 a week	None	None	Up to 4 times a month	No	No	No	.	.	.	.
	2	64.293	2	Face to Face	Female	7-20 servings/week	>13 servings/week	Ex-smoker	<25	No	<=1.0	Yes	5+ a week	5+ a week	1-2 a week	None	None	Never	No	No	Yes	.	.	.	.
	2	66.82	2	Face to Face	Male	7-20 servings/week	>13 servings/week	Non-smoker	<=30	No	>1.0 - 2.0	No	None	1-2 a week	3-4 a week	1-2 a week	None	Never	No	No	No	.	.	.	.
	2	65.5661	3	Face to Face	Male	>20 servings/week	7-13 servings/week	Non-smoker	>30	No	>1.0 - 2.0	Yes	None	3-4 a week	3-4 a week	None	None	4 or more times a week	No	No	No	.	.	.	.
	2	47.7563	1	Face to Face	Female	>20 servings/week	>13 servings/week	Non-smoker	<25	No	<=1.0	Yes	5+ a week	1-2 a week	1-2 a week	1-2 a week	None	Up to 3 times a week	No	No	Yes	.	.	.	.
	2	19.165	5	Face to Face	Female	<7 servings/week	7-13 servings/week	Ex-smoker	<25	No	<=1.0	Yes	5+ a week	None	5+ a week	None	1-2 a week	Up to 4 times a month	No	No	No	.	.	.	.
	2	53.7769	5	Face to Face	Female	>20 servings/week	>13 servings/week	Ex-smoker	<=30	No	<=1.0	No	5+ a week	1-2 a week	3-4 a week	1-2 a week	None	Up to 4 times a month	No	No	No	.	.	.	.
	2	40.7502	4	Face to Face	Female	7-20 servings/week	<7 servings/week	Current smoker	>30	No	>1.0 - 2.0	Yes	1-2 a week	1-2 a week	1-2 a week	1-2 a week	None	Up to 3 times a week	No	No	No	.	.	.	.
	2	47.2882	2	Face to Face	Female	7-20 servings/week	<7 servings/week	Non-smoker	>30	No	>2.0	No	None	3-4 a week	1-2 a week	None	1-2 a week	Never	No	No	No	.	.	.	.
	2	80.2218	5	Face to Face	Male	>20 servings/week	>13 servings/week	Ex-smoker	<=30	No	>2.0	Yes	5+ a week	3-4 a week	1-2 a week	1-2 a week	None	Monthly or less	No	No	No	.	.	.	.
	2	69.8125	4	Post	Male	7-20 servings/week	7-13 servings/week	Ex-smoker	>30	No	<=1.0	No	3-4 a week	3-4 a week	3-4 a week	1-2 a week	1-2 a week	Up to 3 times a week	No	No	Yes	.	.	.	.
	2	73.0595	5	Face to Face	Male	7-20 servings/week	<7 servings/week	Current smoker	<25	No	>2.0	No	5+ a week	1-2 a week	1-2 a week	1-2 a week	None	Never	No	No	No	.	.	.	.
	2	40.3176	4	Face to Face	Female	7-20 servings/week	7-13 servings/week	Non-smoker	.	No	>2.0	Yes	1-2 a week	3-4 a week	1-2 a week	None	None	Monthly or less	No	No	.	.	.	.	.
	2	78.7351	5	Face to Face	Female	7-20 servings/week	<7 servings/week	Ex-smoker	<=30	No	>2.0	Yes	None	3-4 a week	3-4 a week	None	1-2 a week	Never	Yes	No	No	.	.	.	.
	2	58.0315	3	Face to Face	Female	<7 servings/week	7-13 servings/week	Ex-smoker	>30	No	>1.0 - 2.0	Yes	1-2 a week	3-4 a week	3-4 a week	None	None	Up to 4 times a month	No	No	No	.	.	.	.
	2	58.4723	2	Face to Face	Male	<7 servings/week	<7 servings/week	Current smoker	>30	No	>1.0 - 2.0	Yes	5+ a week	5+ a week	1-2 a week	1-2 a week	1-2 a week	4 or more times a week	No	No	No	.	.	.	.
	2	56.7611	5	Face to Face	Male	>20 servings/week	>13 servings/week	Non-smoker	<=30	No	<=1.0	No	1-2 a week	3-4 a week	3-4 a week	3-4 a week	None	Monthly or less	Yes	No	No	.	.	.	.
	2	39.0992	4	Face to Face	Female	7-20 servings/week	7-13 servings/week	Current smoker	<=30	No	<=1.0	Yes	3-4 a week	3-4 a week	1-2 a week	None	1-2 a week	Up to 3 times a week	No	No	No	.	.	.	.
	2	38.2122	4	Face to Face	Female	<7 servings/week	<7 servings/week	Non-smoker	>30	No	>1.0 - 2.0	No	5+ a week	3-4 a week	1-2 a week	1-2 a week	1-2 a week	Up to 4 times a month	No	No	No	.	.	.	.
	2	36.501	5	Face to Face	Male	<7 servings/week	>13 servings/week	Current smoker	<=30	No	>1.0 - 2.0	Yes	3-4 a week	5+ a week	1-2 a week	1-2 a week	None	Up to 4 times a month	No	No	No	.	.	.	.
	2	52.6735	3	Face to Face	Male	7-20 servings/week	<7 servings/week	Non-smoker	>30	No	>1.0 - 2.0	Yes	5+ a week	3-4 a week	1-2 a week	None	None	4 or more times a week	No	No	No	.	.	.	.
	2	72.3669	5	Face to Face	Male	7-20 servings/week	<7 servings/week	Ex-smoker	>30	.	>1.0 - 2.0	Yes	None	3-4 a week	3-4 a week	1-2 a week	None	Never	No	No	Yes	.	.	.	.
	2	58.5106	1	Face to Face	Female	>20 servings/week	7-13 servings/week	Ex-smoker	<25	.	<=1.0	No	3-4 a week	1-2 a week	1-2 a week	1-2 a week	None	Up to 4 times a month	No	No	No	.	.	.	.
	2	63.3949	1	Face to Face	Male	7-20 servings/week	7-13 servings/week	Ex-smoker	<=30	No	>1.0 - 2.0	No	5+ a week	1-2 a week	3-4 a week	None	None	Up to 3 times a week	No	No	No	.	.	.	.
	2	60.5886	4	Face to Face	Female	>20 servings/week	>13 servings/week	Ex-smoker	>30	No	<=1.0	Yes	5+ a week	3-4 a week	1-2 a week	1-2 a week	None	Monthly or less	No	No	No	.	.	.	.
	2	61.4401	2	Face to Face	Female	7-20 servings/week	>13 servings/week	Ex-smoker	<=30	.	<=1.0	No	None	3-4 a week	None	1-2 a week	1-2 a week	Up to 4 times a month	No	No	No	.	.	.	.
	2	70.3463	3	Face to Face	Male	>20 servings/week	>13 servings/week	Non-smoker	>30	No	<=1.0	No	None	3-4 a week	1-2 a week	1-2 a week	1-2 a week	4 or more times a week	No	No	Yes	.	.	.	.
	2	74.3272	5	Face to Face	Female	<7 servings/week	<7 servings/week	Ex-smoker	>30	No	>1.0 - 2.0	Yes	None	3-4 a week	3-4 a week	None	None	Monthly or less	Yes	No	Yes	.	.	.	.
	2	74.8857	4	Face to Face	Male	7-20 servings/week	<7 servings/week	Ex-smoker	>30	No	>2.0	Yes	5+ a week	1-2 a week	3-4 a week	1-2 a week	1-2 a week	Never	Yes	No	No	.	.	.	.
	2	76.9008	5	Telephone	Female	7-20 servings/week	7-13 servings/week	Current smoker	<25	No	>1.0 - 2.0	Yes	1-2 a week	1-2 a week	1-2 a week	1-2 a week	1-2 a week	Never	No	No	No	.	.	.	.
	2	49.7522	4	Face to Face	Male	7-20 servings/week	<7 servings/week	Non-smoker	<25	No	>1.0 - 2.0	Yes	1-2 a week	1-2 a week	1-2 a week	3-4 a week	1-2 a week	4 or more times a week	No	No	No	.	.	.	.
	2	60.5613	5	Face to Face	Male	7-20 servings/week	>13 servings/week	Ex-smoker	<=30	Yes	>2.0	Yes	3-4 a week	3-4 a week	1-2 a week	3-4 a week	1-2 a week	Up to 3 times a week	No	No	Yes	.	.	.	.
	2	88.0055	1	Telephone	Male	7-20 servings/week	>13 servings/week	Ex-smoker	>30	No	>1.0 - 2.0	Yes	1-2 a week	3-4 a week	1-2 a week	1-2 a week	None	4 or more times a week	No	No	Yes	.	.	.	.
	2	64.0055	2	Face to Face	Male	7-20 servings/week	<7 servings/week	Ex-smoker	>30	.	>1.0 - 2.0	Yes	5+ a week	3-4 a week	3-4 a week	1-2 a week	1-2 a week	4 or more times a week	No	No	No	.	.	.	.
	2	69.6728	5	Telephone	Male	>20 servings/week	<7 servings/week	Ex-smoker	<=30	No	>1.0 - 2.0	Yes	5+ a week	5+ a week	1-2 a week	1-2 a week	None	Up to 3 times a week	No	No	No	.	.	.	.
	2	73.0787	4	Face to Face	Female	7-20 servings/week	>13 servings/week	Ex-smoker	<=30	No	<=1.0	Yes	None	1-2 a week	3-4 a week	None	None	Never	Yes	No	No	.	.	.	.
	2	76.2081	4	Post	Female	7-20 servings/week	7-13 servings/week	Non-smoker	>30	No	>1.0 - 2.0	No	1-2 a week	3-4 a week	3-4 a week	1-2 a week	1-2 a week	Never	Yes	No	No	.	.	.	.
	2	82.7077	2	Face to Face	Male	7-20 servings/week	>13 servings/week	Non-smoker	<=30	No	>1.0 - 2.0	No	1-2 a week	5+ a week	1-2 a week	1-2 a week	5+ a week	Never	No	No	No	.	.	.	.
	2	43.4251	1	Face to Face	Male	7-20 servings/week	<7 servings/week	Non-smoker	<=30	No	<=1.0	No	1-2 a week	5+ a week	3-4 a week	1-2 a week	3-4 a week	Up to 4 times a month	Yes	.	Yes	.	.	.	.
	2	72.5339	4	Telephone	Male	7-20 servings/week	>13 servings/week	Non-smoker	<=30	No	>1.0 - 2.0	Yes	1-2 a week	3-4 a week	3-4 a week	3-4 a week	None	Monthly or less	No	No	No	.	.	.	.
	2	44.7228	2	Face to Face	Male	7-20 servings/week	<7 servings/week	Non-smoker	>30	No	<=1.0	No	1-2 a week	3-4 a week	3-4 a week	1-2 a week	3-4 a week	Up to 4 times a month	No	No	No	.	.	.	.
	2	38.0424	4	Face to Face	Female	7-20 servings/week	>13 servings/week	Non-smoker	>30	Yes	>2.0	Yes	5+ a week	3-4 a week	3-4 a week	None	1-2 a week	Never	Yes	No	No	.	.	.	.
	2	50.3984	5	Telephone	Female	7-20 servings/week	7-13 servings/week	Current smoker	<=30	No	>1.0 - 2.0	Yes	5+ a week	5+ a week	1-2 a week	1-2 a week	5+ a week	Up to 3 times a week	No	No	No	.	.	.	.
	2	60.2765	5	Post	Female	<7 servings/week	<7 servings/week	Current smoker	<=30	No	>2.0	Yes	1-2 a week	3-4 a week	3-4 a week	1-2 a week	1-2 a week	Never	No	No	No	.	.	.	.
	2	43.9617	3	Face to Face	Female	7-20 servings/week	>13 servings/week	Ex-smoker	<25	No	<=1.0	Yes	None	1-2 a week	3-4 a week	None	3-4 a week	4 or more times a week	No	No	No	.	.	.	.
	2	70.4887	3	Telephone	Male	7-20 servings/week	7-13 servings/week	Non-smoker	<25	No	>1.0 - 2.0	No	5+ a week	3-4 a week	1-2 a week	1-2 a week	None	Up to 4 times a month	No	Yes	No	.	.	.	.
	2	50.3436	4	Face to Face	Female	>20 servings/week	7-13 servings/week	Current smoker	>30	Yes	>1.0 - 2.0	Yes	1-2 a week	1-2 a week	3-4 a week	1-2 a week	None	Up to 4 times a month	No	No	No	.	.	.	.
	2	82.4695	4	Face to Face	Male	<7 servings/week	<7 servings/week	Ex-smoker	<=30	No	>2.0	Yes	3-4 a week	5+ a week	1-2 a week	1-2 a week	1-2 a week	Monthly or less	No	No	No	.	.	.	.
	2	58.809	4	Post	Female	<7 servings/week	7-13 servings/week	Non-smoker	>30	No	>1.0 - 2.0	No	5+ a week	5+ a week	3-4 a week	3-4 a week	1-2 a week	Up to 3 times a week	No	No	No	.	.	.	.
	2	47.1485	2	Face to Face	Female	<7 servings/week	7-13 servings/week	Non-smoker	>30	No	<=1.0	Yes	1-2 a week	1-2 a week	3-4 a week	1-2 a week	None	Up to 3 times a week	No	No	No	.	.	.	.
	2	38.6448	1	Face to Face	Female	7-20 servings/week	>13 servings/week	Non-smoker	<25	No	>1.0 - 2.0	No	3-4 a week	3-4 a week	1-2 a week	1-2 a week	1-2 a week	Up to 4 times a month	No	No	Yes	.	.	.	.
	2	77.2649	1	Face to Face	Male	7-20 servings/week	>13 servings/week	Ex-smoker	<25	No	>1.0 - 2.0	No	5+ a week	None	None	1-2 a week	None	4 or more times a week	No	No	Yes	.	.	.	.
	2	57.5469	3	Face to Face	Female	7-20 servings/week	<7 servings/week	Current smoker	<=30	No	>1.0 - 2.0	Yes	1-2 a week	1-2 a week	3-4 a week	None	1-2 a week	4 or more times a week	No	No	No	.	.	.	.
	2	45.7221	5	Telephone	Male	7-20 servings/week	>13 servings/week	Non-smoker	.	.	<=1.0	Yes	5+ a week	3-4 a week	3-4 a week	None	None	Monthly or less	Yes	No	No	.	.	.	.
	2	74.9377	4	Face to Face	Female	7-20 servings/week	7-13 servings/week	Ex-smoker	>30	No	>2.0	Yes	None	3-4 a week	3-4 a week	1-2 a week	1-2 a week	Never	Yes	No	Yes	.	.	.	.
	2	49.4264	4	Telephone	Female	7-20 servings/week	>13 servings/week	Non-smoker	<=30	No	>1.0 - 2.0	No	3-4 a week	1-2 a week	1-2 a week	1-2 a week	1-2 a week	Up to 4 times a month	No	No	No	.	.	.	.
	2	83.614	3	Face to Face	Female	7-20 servings/week	7-13 servings/week	Non-smoker	<25	No	>1.0 - 2.0	No	None	3-4 a week	1-2 a week	1-2 a week	None	Never	No	No	No	.	.	.	.
	2	66.2012	5	Telephone	Male	7-20 servings/week	<7 servings/week	Current smoker	>30	No	>1.0 - 2.0	Yes	5+ a week	1-2 a week	3-4 a week	3-4 a week	1-2 a week	Up to 3 times a week	No	No	No	.	.	.	.
	2	37.2047	4	Face to Face	Female	>20 servings/week	>13 servings/week	Ex-smoker	<25	No	<=1.0	Yes	3-4 a week	3-4 a week	3-4 a week	1-2 a week	None	4 or more times a week	No	No	No	.	.	.	.
	2	57.7194	4	Face to Face	Male	7-20 servings/week	<7 servings/week	Current smoker	>30	No	>2.0	Yes	5+ a week	None	5+ a week	5+ a week	None	Never	Yes	No	No	.	.	.	.
	2	66.9268	2	Face to Face	Male	7-20 servings/week	<7 servings/week	Ex-smoker	<25	No	>1.0 - 2.0	Yes	1-2 a week	1-2 a week	1-2 a week	None	1-2 a week	4 or more times a week	No	No	No	.	.	.	.
	2	49.4428	5	Face to Face	Female	<7 servings/week	<7 servings/week	Ex-smoker	>30	No	>2.0	Yes	3-4 a week	1-2 a week	1-2 a week	3-4 a week	1-2 a week	Never	No	No	No	.	.	.	.
	2	52.3833	5	Telephone	Male	7-20 servings/week	<7 servings/week	Ex-smoker	<=30	No	>1.0 - 2.0	Yes	5+ a week	5+ a week	1-2 a week	1-2 a week	1-2 a week	Never	No	No	No	.	.	.	.
	2	44.4134	2	Face to Face	Female	>20 servings/week	<7 servings/week	Current smoker	<=30	No	>1.0 - 2.0	Yes	1-2 a week	3-4 a week	5+ a week	1-2 a week	None	Up to 3 times a week	Yes	No	No	.	.	.	.
	2	78.5024	5	Face to Face	Male	7-20 servings/week	7-13 servings/week	Current smoker	<25	No	>2.0	Yes	5+ a week	3-4 a week	3-4 a week	1-2 a week	1-2 a week	4 or more times a week	No	No	No	.	.	.	.
	2	62.2669	5	Face to Face	Male	7-20 servings/week	>13 servings/week	Ex-smoker	<=30	No	>2.0	Yes	1-2 a week	3-4 a week	1-2 a week	1-2 a week	3-4 a week	Monthly or less	No	No	No	.	.	.	.
	2	82.4586	4	Face to Face	Female	<7 servings/week	>13 servings/week	Ex-smoker	<=30	Yes	>1.0 - 2.0	Yes	None	1-2 a week	1-2 a week	1-2 a week	1-2 a week	Never	No	No	No	.	.	.	.
	2	73.6482	2	Face to Face	Male	7-20 servings/week	<7 servings/week	Ex-smoker	<25	No	>1.0 - 2.0	Yes	5+ a week	5+ a week	1-2 a week	1-2 a week	1-2 a week	Up to 3 times a week	No	No	No	.	.	.	.
	2	52.5722	2	Face to Face	Female	7-20 servings/week	>13 servings/week	Non-smoker	<=30	No	<=1.0	No	5+ a week	3-4 a week	1-2 a week	3-4 a week	None	Up to 4 times a month	No	No	Yes	.	.	.	.
	2	74.9925	4	Face to Face	Male	>20 servings/week	<7 servings/week	Ex-smoker	<=30	No	>2.0	Yes	None	1-2 a week	1-2 a week	1-2 a week	None	Monthly or less	No	No	No	.	.	.	.
	2	64.5394	4	Face to Face	Male	>20 servings/week	<7 servings/week	Ex-smoker	<=30	No	<=1.0	Yes	5+ a week	1-2 a week	3-4 a week	3-4 a week	None	4 or more times a week	No	No	No	.	.	.	.
	2	73.8891	3	Face to Face	Male	>20 servings/week	<7 servings/week	Current smoker	>30	No	>1.0 - 2.0	Yes	1-2 a week	3-4 a week	1-2 a week	None	None	Up to 3 times a week	No	No	No	.	.	.	.
	2	48.6133	2	Telephone	Female	>20 servings/week	>13 servings/week	Non-smoker	<25	No	<=1.0	No	5+ a week	1-2 a week	3-4 a week	1-2 a week	1-2 a week	Monthly or less	No	.	No	.	.	.	.
	2	37.2129	4	Face to Face	Female	7-20 servings/week	>13 servings/week	Current smoker	>30	No	<=1.0	Yes	None	None	None	3-4 a week	None	Up to 4 times a month	No	No	No	.	.	.	.
	2	57.4346	5	Telephone	Female	<7 servings/week	>13 servings/week	Ex-smoker	>30	No	>1.0 - 2.0	Yes	3-4 a week	None	1-2 a week	1-2 a week	None	Never	Yes	Yes	No	.	.	.	.
	2	69.9466	3	Telephone	Female	>20 servings/week	7-13 servings/week	Non-smoker	<25	No	>1.0 - 2.0	Yes	5+ a week	5+ a week	3-4 a week	None	None	Monthly or less	Yes	No	No	.	.	.	.
	2	79.384	4	Telephone	Female	7-20 servings/week	>13 servings/week	Ex-smoker	<25	Yes	<=1.0	Yes	1-2 a week	3-4 a week	3-4 a week	5+ a week	None	Never	No	No	No	.	.	.	.
	2	74.4339	5	Face to Face	Male	>20 servings/week	>13 servings/week	Ex-smoker	<=30	No	>1.0 - 2.0	Yes	5+ a week	3-4 a week	1-2 a week	5+ a week	None	Monthly or less	Yes	No	No	.	.	.	.
	2	69.9932	5	Face to Face	Female	7-20 servings/week	7-13 servings/week	Ex-smoker	<=30	No	>1.0 - 2.0	Yes	1-2 a week	5+ a week	1-2 a week	1-2 a week	None	Up to 4 times a month	Yes	No	No	.	.	.	.
	2	65.2047	3	Telephone	Male	7-20 servings/week	>13 servings/week	Current smoker	<=30	No	>1.0 - 2.0	Yes	5+ a week	3-4 a week	1-2 a week	1-2 a week	1-2 a week	Monthly or less	No	No	No	.	.	.	.
	2	82.2888	4	Post	Female	<7 servings/week	<7 servings/week	Ex-smoker	<25	No	>2.0	Yes	None	1-2 a week	1-2 a week	1-2 a week	None	Never	No	No	No	.	.	.	.
	2	59.9863	2	Face to Face	Male	<7 servings/week	<7 servings/week	Current smoker	<=30	No	>1.0 - 2.0	Yes	5+ a week	5+ a week	1-2 a week	3-4 a week	None	Never	No	No	No	.	.	.	.
	2	48.4901	5	Face to Face	Male	7-20 servings/week	<7 servings/week	Ex-smoker	<=30	.	>1.0 - 2.0	Yes	5+ a week	5+ a week	1-2 a week	1-2 a week	None	Monthly or less	No	No	No	.	.	.	.
	2	38.7598	4	Face to Face	Male	<7 servings/week	<7 servings/week	Current smoker	<=30	No	<=1.0	Yes	5+ a week	3-4 a week	3-4 a week	None	None	Up to 4 times a month	No	No	No	.	.	.	.
	2	69.1937	5	Face to Face	Female	>20 servings/week	>13 servings/week	Non-smoker	>30	.	>2.0	Yes	None	None	3-4 a week	3-4 a week	1-2 a week	Never	No	No	Yes	.	.	.	.
	2	30.9131	4	Post	Male	7-20 servings/week	>13 servings/week	Ex-smoker	<=30	No	>1.0 - 2.0	Yes	5+ a week	5+ a week	5+ a week	3-4 a week	1-2 a week	Monthly or less	No	.	No	.	.	.	.
	2	62.5873	5	Face to Face	Male	7-20 servings/week	<7 servings/week	Ex-smoker	>30	No	>2.0	Yes	5+ a week	5+ a week	3-4 a week	None	None	Never	No	No	No	.	.	.	.
	2	54.6119	4	Face to Face	Male	<7 servings/week	<7 servings/week	Non-smoker	<=30	.	>1.0 - 2.0	Yes	5+ a week	3-4 a week	3-4 a week	None	None	Up to 3 times a week	No	No	Yes	.	.	.	.
	2	57.3415	5	Telephone	Female	>20 servings/week	>13 servings/week	Non-smoker	<=30	No	>1.0 - 2.0	Yes	5+ a week	1-2 a week	1-2 a week	3-4 a week	None	Never	No	No	No	.	.	.	.
	2	59.6468	5	Telephone	Female	7-20 servings/week	>13 servings/week	Ex-smoker	>30	No	<=1.0	Yes	5+ a week	1-2 a week	3-4 a week	1-2 a week	1-2 a week	4 or more times a week	Yes	No	No	.	.	.	.
	2	77.6153	5	Face to Face	Female	>20 servings/week	>13 servings/week	Ex-smoker	<25	Yes	>1.0 - 2.0	Yes	None	3-4 a week	1-2 a week	1-2 a week	1-2 a week	Never	No	No	Yes	.	.	.	.
	2	52.5147	4	Face to Face	Male	7-20 servings/week	7-13 servings/week	Ex-smoker	<=30	No	>1.0 - 2.0	Yes	3-4 a week	3-4 a week	3-4 a week	1-2 a week	1-2 a week	4 or more times a week	No	No	No	.	.	.	.
	2	57.7139	4	Face to Face	Male	7-20 servings/week	>13 servings/week	Current smoker	>30	No	<=1.0	Yes	1-2 a week	3-4 a week	3-4 a week	1-2 a week	1-2 a week	Never	Yes	No	Yes	.	.	.	.
	2	48.1396	5	Telephone	Male	7-20 servings/week	>13 servings/week	Current smoker	>30	No	>2.0	Yes	5+ a week	5+ a week	3-4 a week	1-2 a week	1-2 a week	4 or more times a week	No	No	No	.	.	.	.
	2	80.0164	5	Post	Female	7-20 servings/week	>13 servings/week	Ex-smoker	>30	No	>1.0 - 2.0	Yes	None	1-2 a week	1-2 a week	5+ a week	1-2 a week	Never	Yes	No	Yes	.	.	.	.
	2	59.4798	1	Face to Face	Male	7-20 servings/week	<7 servings/week	Current smoker	<=30	No	>2.0	Yes	3-4 a week	3-4 a week	3-4 a week	1-2 a week	1-2 a week	4 or more times a week	No	No	Yes	.	.	.	.
	2	43.7262	5	Face to Face	Female	7-20 servings/week	<7 servings/week	Current smoker	<25	No	>1.0 - 2.0	Yes	None	3-4 a week	1-2 a week	1-2 a week	1-2 a week	Up to 3 times a week	Yes	No	No	.	.	.	.
	2	78.9733	4	Telephone	Female	7-20 servings/week	>13 servings/week	Ex-smoker	<=30	No	>1.0 - 2.0	No	3-4 a week	1-2 a week	1-2 a week	1-2 a week	1-2 a week	Never	Yes	No	No	.	.	.	.
	2	77.2895	5	Face to Face	Female	>20 servings/week	<7 servings/week	Ex-smoker	<25	No	<=1.0	Yes	None	3-4 a week	1-2 a week	1-2 a week	None	Up to 4 times a month	No	No	Yes	.	.	.	.
	2	75.4497	5	Face to Face	Female	7-20 servings/week	<7 servings/week	Non-smoker	<25	No	>2.0	Yes	None	3-4 a week	1-2 a week	1-2 a week	1-2 a week	Up to 3 times a week	Yes	No	No	.	.	.	.
	2	72.0329	4	Face to Face	Female	7-20 servings/week	>13 servings/week	Ex-smoker	.	No	>2.0	Yes	None	5+ a week	1-2 a week	1-2 a week	None	Up to 4 times a month	Yes	No	No	.	.	.	.
	2	22.0808	3	Face to Face	Female	<7 servings/week	<7 servings/week	Ex-smoker	<=30	No	<=1.0	Yes	3-4 a week	5+ a week	1-2 a week	None	1-2 a week	Up to 4 times a month	No	No	No	.	.	.	.
	2	72.7693	5	Post	Male	<7 servings/week	<7 servings/week	Ex-smoker	>30	Yes	>2.0	Yes	3-4 a week	1-2 a week	1-2 a week	1-2 a week	1-2 a week	Monthly or less	No	Yes	No	.	.	.	.
	2	56.9473	5	Face to Face	Female	<7 servings/week	>13 servings/week	Current smoker	>30	No	>1.0 - 2.0	Yes	None	1-2 a week	5+ a week	None	3-4 a week	Monthly or less	No	No	Yes	.	.	.	.
	2	64.6379	4	Telephone	Male	>20 servings/week	>13 servings/week	Ex-smoker	<=30	No	>2.0	Yes	1-2 a week	1-2 a week	1-2 a week	None	None	Monthly or less	No	No	Yes	.	.	.	.
	2	82.6366	5	Telephone	Male	>20 servings/week	<7 servings/week	Ex-smoker	<=30	No	>2.0	Yes	5+ a week	3-4 a week	3-4 a week	None	1-2 a week	Monthly or less	No	No	No	.	.	.	.
	2	72.1259	4	Telephone	Male	7-20 servings/week	>13 servings/week	Ex-smoker	.	No	>2.0	Yes	None	None	None	5+ a week	None	Never	No	No	No	.	.	.	.
	2	78.8583	4	Telephone	Female	>20 servings/week	>13 servings/week	Ex-smoker	>30	No	>2.0	Yes	None	5+ a week	3-4 a week	1-2 a week	None	Never	Yes	No	No	.	.	.	.
	2	85.7139	4	Telephone	Female	>20 servings/week	>13 servings/week	Non-smoker	<25	.	<=1.0	Yes	None	None	3-4 a week	1-2 a week	1-2 a week	Never	Yes	.	No	.	.	.	.
	2	85.5469	3	Telephone	Male	>20 servings/week	>13 servings/week	Ex-smoker	>30	No	>1.0 - 2.0	Yes	3-4 a week	5+ a week	3-4 a week	None	1-2 a week	4 or more times a week	No	No	No	.	.	.	.
	2	78.2861	4	Face to Face	Male	<7 servings/week	7-13 servings/week	Current smoker	>30	No	<=1.0	No	5+ a week	3-4 a week	1-2 a week	1-2 a week	None	4 or more times a week	No	No	No	.	.	.	.
	2	78.9268	2	Face to Face	Male	7-20 servings/week	7-13 servings/week	Non-smoker	<=30	No	>2.0	No	5+ a week	5+ a week	1-2 a week	None	1-2 a week	Never	No	No	No	.	.	.	.
	2	87.6277	5	Face to Face	Female	>20 servings/week	>13 servings/week	Non-smoker	<=30	No	<=1.0	No	None	3-4 a week	1-2 a week	None	None	Up to 4 times a month	No	No	No	.	.	.	.
	2	77.462	4	Face to Face	Male	>20 servings/week	7-13 servings/week	Ex-smoker	<=30	No	>2.0	Yes	None	3-4 a week	1-2 a week	1-2 a week	1-2 a week	Never	No	No	No	.	.	.	.
	2	79.165	4	Face to Face	Male	7-20 servings/week	>13 servings/week	Ex-smoker	<25	No	.	Yes	3-4 a week	5+ a week	1-2 a week	None	1-2 a week	Up to 4 times a month	No	No	No	.	.	.	.
	2	86.653	5	Telephone	Male	>20 servings/week	>13 servings/week	Non-smoker	<=30	No	>2.0	Yes	3-4 a week	1-2 a week	1-2 a week	1-2 a week	1-2 a week	Never	No	No	No	.	.	.	.
	2	73.4045	5	Telephone	Female	>20 servings/week	>13 servings/week	Non-smoker	<=30	No	>1.0 - 2.0	Yes	5+ a week	None	5+ a week	3-4 a week	None	Never	No	No	No	.	.	.	.
	2	73.9932	1	Face to Face	Male	<7 servings/week	<7 servings/week	Non-smoker	>30	No	<=1.0	Yes	None	1-2 a week	3-4 a week	1-2 a week	None	Never	No	No	No	.	.	.	.
	2	79.4086	3	Telephone	Female	7-20 servings/week	7-13 servings/week	Non-smoker	>30	No	>1.0 - 2.0	Yes	None	5+ a week	1-2 a week	None	None	Never	Yes	No	No	.	.	.	.
	2	86.6776	4	Face to Face	Female	<7 servings/week	>13 servings/week	Non-smoker	.	No	>2.0	Yes	None	5+ a week	1-2 a week	1-2 a week	1-2 a week	Monthly or less	No	No	No	.	.	.	.
	2	74.5517	5	Telephone	Male	7-20 servings/week	7-13 servings/week	Ex-smoker	<=30	No	>2.0	Yes	5+ a week	3-4 a week	1-2 a week	1-2 a week	1-2 a week	Monthly or less	No	No	No	.	.	.	.
	2	82.5517	3	Face to Face	Male	>20 servings/week	>13 servings/week	Ex-smoker	<25	No	>1.0 - 2.0	No	None	5+ a week	3-4 a week	1-2 a week	None	4 or more times a week	No	No	No	.	.	.	.
	2	81.0486	5	Face to Face	Male	7-20 servings/week	<7 servings/week	Non-smoker	>30	No	>2.0	Yes	3-4 a week	3-4 a week	3-4 a week	1-2 a week	1-2 a week	Never	Yes	No	Yes	.	.	.	.
	2	71.655	5	Telephone	Female	7-20 servings/week	>13 servings/week	Non-smoker	<=30	No	>1.0 - 2.0	No	3-4 a week	3-4 a week	3-4 a week	1-2 a week	None	4 or more times a week	No	Yes	No	.	.	.	.
	2	85.4155	5	Face to Face	Female	7-20 servings/week	<7 servings/week	Ex-smoker	<25	.	>1.0 - 2.0	No	None	5+ a week	1-2 a week	1-2 a week	1-2 a week	Up to 3 times a week	No	No	No	.	.	.	.
	2	73.3443	2	Telephone	Female	<7 servings/week	7-13 servings/week	Ex-smoker	<=30	.	>1.0 - 2.0	Yes	None	1-2 a week	1-2 a week	1-2 a week	None	Never	No	No	No	.	.	.	.
	2	72.8378	4	Telephone	Male	7-20 servings/week	>13 servings/week	Ex-smoker	>30	No	<=1.0	No	5+ a week	5+ a week	3-4 a week	1-2 a week	1-2 a week	Up to 3 times a week	Yes	No	No	.	.	.	.
	2	73.8453	5	Telephone	Female	7-20 servings/week	7-13 servings/week	Ex-smoker	>30	No	>2.0	Yes	None	1-2 a week	1-2 a week	1-2 a week	1-2 a week	Never	No	No	No	.	.	.	.
	2	74.5298	3	Telephone	Male	7-20 servings/week	>13 servings/week	Non-smoker	>30	No	>2.0	Yes	3-4 a week	3-4 a week	1-2 a week	3-4 a week	None	Monthly or less	Yes	No	No	.	.	.	.
	2	78.0561	4	Telephone	Male	>20 servings/week	>13 servings/week	Ex-smoker	>30	No	>1.0 - 2.0	Yes	None	5+ a week	None	3-4 a week	1-2 a week	Up to 3 times a week	No	No	Yes	.	.	.	.
	2	84.8843	3	Telephone	Female	7-20 servings/week	>13 servings/week	Non-smoker	<25	No	>1.0 - 2.0	Yes	5+ a week	5+ a week	1-2 a week	1-2 a week	None	Up to 4 times a month	No	No	No	.	.	.	.
	2	80.9473	5	Telephone	Male	7-20 servings/week	7-13 servings/week	Ex-smoker	<=30	No	>2.0	Yes	None	3-4 a week	1-2 a week	1-2 a week	1-2 a week	4 or more times a week	No	.	No	.	.	.	.
	2	79.0883	5	Face to Face	Male	7-20 servings/week	<7 servings/week	Ex-smoker	<25	No	>2.0	No	5+ a week	3-4 a week	1-2 a week	None	None	Never	No	No	No	.	.	.	.
	2	73.3388	3	Telephone	Male	>20 servings/week	>13 servings/week	Ex-smoker	<25	No	<=1.0	Yes	1-2 a week	1-2 a week	3-4 a week	1-2 a week	1-2 a week	Up to 3 times a week	No	No	Yes	.	.	.	.
	2	76.0849	5	Post	Male	7-20 servings/week	7-13 servings/week	Ex-smoker	>30	No	>2.0	No	5+ a week	3-4 a week	1-2 a week	None	None	Never	Yes	.	No	.	.	.	.
	2	74.4148	1	Face to Face	Female	7-20 servings/week	<7 servings/week	Ex-smoker	<=30	No	>1.0 - 2.0	Yes	None	3-4 a week	1-2 a week	1-2 a week	5+ a week	4 or more times a week	No	No	No	.	.	.	.
	2	75.1102	4	Face to Face	Male	7-20 servings/week	>13 servings/week	Non-smoker	>30	No	>2.0	Yes	None	5+ a week	3-4 a week	1-2 a week	1-2 a week	Never	No	No	No	.	.	.	.
	2	81.6427	4	Face to Face	Male	<7 servings/week	<7 servings/week	Ex-smoker	<25	.	<=1.0	No	5+ a week	1-2 a week	1-2 a week	None	None	Up to 3 times a week	Yes	No	No	.	.	.	.
	2	74.642	4	Post	Female	<7 servings/week	<7 servings/week	Ex-smoker	>30	.	>1.0 - 2.0	No	1-2 a week	1-2 a week	1-2 a week	3-4 a week	None	Never	No	No	No	.	.	.	.
	2	86.8474	1	Post	Female	7-20 servings/week	7-13 servings/week	Non-smoker	<25	No	<=1.0	Yes	None	1-2 a week	1-2 a week	1-2 a week	3-4 a week	4 or more times a week	No	No	No	.	.	.	.
	2	83.6715	3	Telephone	Male	7-20 servings/week	>13 servings/week	Ex-smoker	<25	No	>1.0 - 2.0	Yes	5+ a week	5+ a week	1-2 a week	1-2 a week	1-2 a week	4 or more times a week	No	No	No	.	.	.	.
	2	87.6112	4	Face to Face	Male	7-20 servings/week	<7 servings/week	Ex-smoker	<=30	No	>1.0 - 2.0	Yes	None	5+ a week	1-2 a week	1-2 a week	None	4 or more times a week	No	No	No	.	.	.	.
	2	83.6605	4	Telephone	Male	7-20 servings/week	>13 servings/week	Ex-smoker	<=30	No	>2.0	Yes	None	3-4 a week	3-4 a week	1-2 a week	1-2 a week	Never	Yes	No	No	.	.	.	.
	2	77.1663	5	Face to Face	Male	7-20 servings/week	>13 servings/week	Ex-smoker	>30	No	>1.0 - 2.0	No	5+ a week	5+ a week	None	1-2 a week	None	4 or more times a week	Yes	No	No	.	.	.	.
	2	76.2656	5	Face to Face	Male	7-20 servings/week	7-13 servings/week	Non-smoker	<=30	No	<=1.0	Yes	None	3-4 a week	1-2 a week	1-2 a week	None	Never	No	No	No	.	.	.	.
	2	80.679	3	Face to Face	Male	7-20 servings/week	>13 servings/week	Ex-smoker	>30	No	<=1.0	Yes	None	1-2 a week	3-4 a week	1-2 a week	None	Monthly or less	No	No	No	.	.	.	.
	2	82.2669	2	Telephone	Male	>20 servings/week	>13 servings/week	Ex-smoker	<=30	Yes	<=1.0	Yes	None	3-4 a week	3-4 a week	1-2 a week	None	4 or more times a week	No	No	No	.	.	.	.
	2	81.9274	2	Face to Face	Male	7-20 servings/week	<7 servings/week	Non-smoker	<=30	No	<=1.0	Yes	3-4 a week	None	5+ a week	3-4 a week	None	Never	Yes	No	No	.	.	.	.
	2	71.666	2	Face to Face	Female	7-20 servings/week	>13 servings/week	Ex-smoker	>30	No	>2.0	Yes	None	None	1-2 a week	1-2 a week	None	Never	Yes	No	No	.	.	.	.
	2	75.3648	1	Post	Female	>20 servings/week	>13 servings/week	Non-smoker	<25	No	<=1.0	No	5+ a week	5+ a week	1-2 a week	None	1-2 a week	Monthly or less	No	No	No	.	.	.	.
	2	74.6338	2	Face to Face	Female	7-20 servings/week	>13 servings/week	Non-smoker	>30	No	>1.0 - 2.0	Yes	3-4 a week	3-4 a week	1-2 a week	1-2 a week	None	Monthly or less	No	No	No	.	.	.	.
	2	74.1273	4	Face to Face	Male	<7 servings/week	>13 servings/week	Ex-smoker	<25	No	>1.0 - 2.0	No	1-2 a week	5+ a week	1-2 a week	1-2 a week	None	Never	No	No	No	.	.	.	.
	2	84.627	3	Telephone	Male	7-20 servings/week	>13 servings/week	Ex-smoker	<25	No	>1.0 - 2.0	No	1-2 a week	1-2 a week	None	1-2 a week	None	4 or more times a week	No	No	No	.	.	.	.
	2	84.3806	4	Face to Face	Male	7-20 servings/week	>13 servings/week	Ex-smoker	<=30	No	>1.0 - 2.0	No	None	3-4 a week	1-2 a week	1-2 a week	1-2 a week	Up to 3 times a week	Yes	No	No	.	.	.	.
	2	72.0246	2	Face to Face	Male	7-20 servings/week	<7 servings/week	Ex-smoker	<=30	No	<=1.0	No	5+ a week	5+ a week	None	None	1-2 a week	4 or more times a week	No	No	No	.	.	.	.
	2	79.8029	5	Telephone	Male	7-20 servings/week	7-13 servings/week	Non-smoker	<25	No	>2.0	No	None	1-2 a week	None	1-2 a week	1-2 a week	Never	No	No	No	.	.	.	.
	2	86.3819	3	Telephone	Male	>20 servings/week	>13 servings/week	Ex-smoker	<25	No	>1.0 - 2.0	Yes	1-2 a week	3-4 a week	3-4 a week	1-2 a week	None	Up to 3 times a week	No	No	No	.	.	.	.
	2	78.2697	1	Post	Female	7-20 servings/week	7-13 servings/week	Ex-smoker	<=30	.	<=1.0	Yes	None	3-4 a week	3-4 a week	1-2 a week	5+ a week	4 or more times a week	No	No	Yes	.	.	.	.
	2	75.4031	4	Face to Face	Male	>20 servings/week	>13 servings/week	Non-smoker	>30	No	<=1.0	Yes	None	3-4 a week	1-2 a week	3-4 a week	None	Monthly or less	No	No	No	.	.	.	.
	2	73.347	1	Face to Face	Female	>20 servings/week	>13 servings/week	Ex-smoker	<=30	No	<=1.0	No	5+ a week	3-4 a week	1-2 a week	1-2 a week	None	Up to 3 times a week	No	No	No	.	.	.	.
	2	80.4517	5	Face to Face	Male	7-20 servings/week	7-13 servings/week	Ex-smoker	<=30	No	>1.0 - 2.0	No	None	5+ a week	1-2 a week	None	None	Monthly or less	Yes	No	No	.	.	.	.
	2	73.8207	5	Face to Face	Male	>20 servings/week	>13 servings/week	Ex-smoker	<=30	.	>1.0 - 2.0	No	None	1-2 a week	1-2 a week	1-2 a week	None	Up to 3 times a week	Yes	No	No	.	.	.	.
	2	83.0226	3	Telephone	Female	>20 servings/week	>13 servings/week	Ex-smoker	<25	No	>1.0 - 2.0	No	1-2 a week	1-2 a week	1-2 a week	1-2 a week	None	Up to 4 times a month	Yes	.	No	.	.	.	.
	2	87.488	5	Face to Face	Male	7-20 servings/week	<7 servings/week	Current smoker	<25	No	>1.0 - 2.0	Yes	1-2 a week	5+ a week	None	None	None	Never	No	No	No	.	.	.	.
	2	79.6742	5	Face to Face	Female	<7 servings/week	7-13 servings/week	Non-smoker	<25	No	>1.0 - 2.0	Yes	None	None	None	None	None	Never	No	No	No	.	.	.	.
	2	77.3799	3	Face to Face	Male	<7 servings/week	<7 servings/week	Non-smoker	<=30	No	>2.0	Yes	1-2 a week	3-4 a week	3-4 a week	1-2 a week	None	Up to 4 times a month	Yes	No	No	.	.	.	.
	2	74.2122	3	Telephone	Male	7-20 servings/week	7-13 servings/week	Non-smoker	<25	No	<=1.0	No	5+ a week	3-4 a week	1-2 a week	1-2 a week	None	Monthly or less	No	No	No	.	.	.	.
	2	78.5024	5	Face to Face	Male	7-20 servings/week	<7 servings/week	Ex-smoker	>30	No	>2.0	Yes	None	3-4 a week	1-2 a week	1-2 a week	1-2 a week	4 or more times a week	No	No	No	.	.	.	.
	2	74.0671	2	Telephone	Male	7-20 servings/week	>13 servings/week	Non-smoker	>30	No	>1.0 - 2.0	Yes	5+ a week	5+ a week	1-2 a week	1-2 a week	1-2 a week	4 or more times a week	Yes	No	No	.	.	.	.
	2	75.2334	4	Telephone	Male	7-20 servings/week	<7 servings/week	Non-smoker	<=30	No	>2.0	Yes	3-4 a week	3-4 a week	3-4 a week	1-2 a week	None	Monthly or less	No	No	No	.	.	.	.
	2	77.3196	1	Face to Face	Male	<7 servings/week	<7 servings/week	Non-smoker	<25	No	>2.0	Yes	None	None	1-2 a week	1-2 a week	1-2 a week	4 or more times a week	Yes	No	Yes	.	.	.	.
	2	74.3573	5	Telephone	Male	7-20 servings/week	<7 servings/week	Ex-smoker	<=30	No	>2.0	Yes	5+ a week	1-2 a week	3-4 a week	None	1-2 a week	Monthly or less	Yes	No	No	.	.	.	.
	2	78.6119	2	Face to Face	Male	7-20 servings/week	>13 servings/week	Non-smoker	<=30	No	<=1.0	No	None	3-4 a week	1-2 a week	1-2 a week	None	4 or more times a week	No	No	No	.	.	.	.
	2	87.7837	2	Post	Male	<7 servings/week	<7 servings/week	Non-smoker	.	No	>1.0 - 2.0	No	None	1-2 a week	1-2 a week	1-2 a week	1-2 a week	Monthly or less	No	No	No	.	.	.	.
	2	74.5489	4	Face to Face	Female	7-20 servings/week	7-13 servings/week	Non-smoker	<=30	No	>1.0 - 2.0	No	None	3-4 a week	1-2 a week	1-2 a week	1-2 a week	4 or more times a week	No	No	No	.	.	.	.
	2	60.5394	4	Telephone	Male	7-20 servings/week	<7 servings/week	Current smoker	>30	No	>1.0 - 2.0	Yes	None	5+ a week	3-4 a week	1-2 a week	1-2 a week	Up to 3 times a week	No	No	No	.	.	.	.
	2	54.8747	1	Face to Face	Male	<7 servings/week	7-13 servings/week	Ex-smoker	>30	No	>1.0 - 2.0	No	3-4 a week	5+ a week	1-2 a week	1-2 a week	1-2 a week	Up to 4 times a month	No	No	No	.	.	.	.
	2	52.6571	3	Face to Face	Male	<7 servings/week	7-13 servings/week	Ex-smoker	.	No	<=1.0	Yes	None	3-4 a week	3-4 a week	1-2 a week	1-2 a week	Never	No	No	No	.	.	.	.
	2	53.2183	4	Telephone	Male	7-20 servings/week	7-13 servings/week	Ex-smoker	>30	No	>1.0 - 2.0	No	1-2 a week	5+ a week	1-2 a week	None	1-2 a week	4 or more times a week	No	No	Yes	.	.	.	.
	2	68.052	4	Face to Face	Male	>20 servings/week	>13 servings/week	Ex-smoker	>30	Yes	<=1.0	Yes	None	3-4 a week	3-4 a week	1-2 a week	1-2 a week	Monthly or less	Yes	No	No	.	.	.	.
	2	54.8337	3	Face to Face	Male	<7 servings/week	<7 servings/week	Ex-smoker	<=30	No	>1.0 - 2.0	Yes	3-4 a week	1-2 a week	3-4 a week	1-2 a week	None	Monthly or less	No	No	No	.	.	.	.
	2	51.8522	5	Face to Face	Male	7-20 servings/week	<7 servings/week	Non-smoker	>30	No	>2.0	Yes	3-4 a week	3-4 a week	3-4 a week	3-4 a week	1-2 a week	Up to 3 times a week	No	No	No	.	.	.	.
	2	30.3984	2	Face to Face	Female	<7 servings/week	<7 servings/week	Non-smoker	<25	No	<=1.0	Yes	1-2 a week	3-4 a week	1-2 a week	None	1-2 a week	Up to 3 times a week	No	No	No	.	.	.	.
	2	52.7337	4	Face to Face	Male	7-20 servings/week	<7 servings/week	Current smoker	<=30	No	>1.0 - 2.0	Yes	5+ a week	3-4 a week	1-2 a week	None	None	Up to 3 times a week	No	No	Yes	.	.	.	.
	2	59.3758	5	Post	Female	>20 servings/week	7-13 servings/week	Current smoker	>30	No	>1.0 - 2.0	Yes	None	None	5+ a week	1-2 a week	1-2 a week	Never	No	No	Yes	.	.	.	.
	2	63.0938	4	Telephone	Male	>20 servings/week	>13 servings/week	Ex-smoker	>30	No	>1.0 - 2.0	No	3-4 a week	5+ a week	1-2 a week	1-2 a week	None	Up to 3 times a week	No	No	Yes	.	.	.	.
	2	58.9405	5	Face to Face	Female	>20 servings/week	>13 servings/week	Ex-smoker	<=30	No	>1.0 - 2.0	Yes	None	3-4 a week	3-4 a week	None	None	Never	Yes	No	Yes	.	.	.	.
	2	63.05	4	Face to Face	Female	>20 servings/week	>13 servings/week	Non-smoker	<=30	No	>1.0 - 2.0	Yes	None	3-4 a week	1-2 a week	5+ a week	None	Never	No	No	.	.	.	.	.
	2	54.7023	5	Face to Face	Male	7-20 servings/week	7-13 servings/week	Current smoker	<25	No	>1.0 - 2.0	Yes	1-2 a week	5+ a week	1-2 a week	1-2 a week	None	Up to 3 times a week	No	No	No	.	.	.	.
	2	65.1088	3	Telephone	Male	>20 servings/week	>13 servings/week	Non-smoker	<=30	No	>1.0 - 2.0	No	3-4 a week	3-4 a week	3-4 a week	1-2 a week	None	Up to 4 times a month	No	No	No	.	.	.	.
	2	49.5661	2	Telephone	Female	7-20 servings/week	>13 servings/week	Ex-smoker	<=30	No	>1.0 - 2.0	No	1-2 a week	1-2 a week	3-4 a week	1-2 a week	None	4 or more times a week	No	No	No	.	.	.	.
	2	45.3634	1	Telephone	Female	>20 servings/week	>13 servings/week	Non-smoker	<25	No	<=1.0	No	3-4 a week	1-2 a week	3-4 a week	1-2 a week	None	Up to 3 times a week	No	No	No	.	.	.	.
	2	56.5613	2	Face to Face	Male	<7 servings/week	<7 servings/week	Ex-smoker	<=30	No	>2.0	No	5+ a week	5+ a week	1-2 a week	None	1-2 a week	4 or more times a week	No	No	No	.	.	.	.
	2	54.2478	3	Telephone	Male	7-20 servings/week	7-13 servings/week	Non-smoker	>30	No	>1.0 - 2.0	No	3-4 a week	3-4 a week	3-4 a week	1-2 a week	None	Never	Yes	No	No	.	.	.	.
	2	25.3333	5	Telephone	Female	7-20 servings/week	>13 servings/week	Non-smoker	>30	No	<=1.0	No	None	3-4 a week	3-4 a week	1-2 a week	1-2 a week	4 or more times a week	No	No	No	.	.	.	.
	2	30.4559	3	Telephone	Female	7-20 servings/week	7-13 servings/week	Current smoker	<=30	No	<=1.0	Yes	1-2 a week	3-4 a week	1-2 a week	None	1-2 a week	Never	No	No	No	.	.	.	.
	2	62.2724	2	Telephone	Male	7-20 servings/week	<7 servings/week	Current smoker	>30	No	>1.0 - 2.0	Yes	5+ a week	5+ a week	1-2 a week	1-2 a week	None	Up to 4 times a month	No	No	No	.	.	.	.
	2	53.8015	4	Face to Face	Male	>20 servings/week	>13 servings/week	Current smoker	<=30	No	<=1.0	Yes	5+ a week	1-2 a week	3-4 a week	1-2 a week	None	Monthly or less	No	No	No	.	.	.	.
	2	56.6817	1	Face to Face	Male	7-20 servings/week	<7 servings/week	Non-smoker	>30	No	<=1.0	No	3-4 a week	5+ a week	1-2 a week	None	None	Up to 4 times a month	No	No	No	.	.	.	.
	2	64.7474	4	Face to Face	Male	>20 servings/week	>13 servings/week	Non-smoker	>30	No	>1.0 - 2.0	No	None	3-4 a week	3-4 a week	None	None	Monthly or less	Yes	No	No	.	.	.	.
	2	42.0534	2	Telephone	Male	7-20 servings/week	<7 servings/week	Current smoker	<25	No	<=1.0	Yes	3-4 a week	3-4 a week	1-2 a week	1-2 a week	1-2 a week	4 or more times a week	No	No	No	.	.	.	.
	2	66.0014	2	Post	Male	<7 servings/week	7-13 servings/week	Ex-smoker	<=30	No	>2.0	No	3-4 a week	3-4 a week	1-2 a week	1-2 a week	1-2 a week	Up to 4 times a month	No	No	No	.	.	.	.
	2	29.8672	1	Telephone	Female	7-20 servings/week	>13 servings/week	Current smoker	<=30	No	<=1.0	Yes	5+ a week	1-2 a week	3-4 a week	None	None	Up to 3 times a week	No	No	No	.	.	.	.
	2	30.4997	3	Post	Male	<7 servings/week	<7 servings/week	Non-smoker	<=30	No	<=1.0	No	5+ a week	3-4 a week	3-4 a week	None	None	Never	No	No	No	.	.	.	.
	2	53.7687	2	Face to Face	Male	7-20 servings/week	7-13 servings/week	Non-smoker	<=30	No	<=1.0	No	1-2 a week	5+ a week	1-2 a week	1-2 a week	None	Up to 3 times a week	No	No	No	.	.	.	.
	2	54.2806	4	Face to Face	Female	>20 servings/week	7-13 servings/week	Current smoker	>30	.	>1.0 - 2.0	Yes	None	5+ a week	3-4 a week	None	None	Never	Yes	No	No	.	.	.	.
	2	47.0226	2	Post	Male	7-20 servings/week	7-13 servings/week	Non-smoker	<=30	No	>1.0 - 2.0	No	3-4 a week	5+ a week	1-2 a week	1-2 a week	1-2 a week	Up to 3 times a week	No	No	No	.	.	.	.
	2	51.3785	5	Face to Face	Female	7-20 servings/week	<7 servings/week	Current smoker	<25	No	>1.0 - 2.0	No	None	3-4 a week	3-4 a week	None	None	Up to 4 times a month	No	No	No	.	.	.	.
	2	33.473	5	Telephone	Male	>20 servings/week	>13 servings/week	Non-smoker	>30	No	>1.0 - 2.0	No	5+ a week	1-2 a week	1-2 a week	None	None	Monthly or less	No	.	No	.	.	.	.
	2	53.243	4	Telephone	Male	7-20 servings/week	7-13 servings/week	Current smoker	<25	No	>1.0 - 2.0	Yes	3-4 a week	5+ a week	3-4 a week	1-2 a week	1-2 a week	4 or more times a week	No	No	No	.	.	.	.
	2	51.206	2	Face to Face	Female	7-20 servings/week	<7 servings/week	Current smoker	<25	No	>1.0 - 2.0	Yes	5+ a week	1-2 a week	3-4 a week	3-4 a week	3-4 a week	4 or more times a week	No	No	No	.	.	.	.
	2	67.7344	5	Face to Face	Female	<7 servings/week	<7 servings/week	Non-smoker	>30	No	>1.0 - 2.0	Yes	None	3-4 a week	1-2 a week	1-2 a week	None	Monthly or less	No	No	No	.	.	.	.
	2	29.7604	5	Face to Face	Female	>20 servings/week	<7 servings/week	Ex-smoker	>30	No	<=1.0	Yes	5+ a week	3-4 a week	3-4 a week	1-2 a week	1-2 a week	Never	No	No	No	.	.	.	.
	2	67.2005	5	Telephone	Female	7-20 servings/week	7-13 servings/week	Ex-smoker	>30	Yes	>2.0	Yes	5+ a week	1-2 a week	3-4 a week	1-2 a week	1-2 a week	Never	No	No	No	.	.	.	.
	2	56.1971	5	Telephone	Female	<7 servings/week	<7 servings/week	Current smoker	>30	No	>1.0 - 2.0	Yes	5+ a week	5+ a week	3-4 a week	1-2 a week	None	Monthly or less	No	No	No	.	.	.	.
	2	29.2101	4	Face to Face	Female	7-20 servings/week	7-13 servings/week	Non-smoker	>30	No	<=1.0	No	None	5+ a week	1-2 a week	None	None	Never	No	No	Yes	.	.	.	.
	2	43.7372	3	Post	Male	<7 servings/week	<7 servings/week	Non-smoker	<25	No	>1.0 - 2.0	No	1-2 a week	3-4 a week	1-2 a week	None	None	4 or more times a week	No	Yes	No	.	.	.	.
	2	57.8316	2	Telephone	Male	7-20 servings/week	7-13 servings/week	Ex-smoker	>30	No	>1.0 - 2.0	Yes	5+ a week	1-2 a week	1-2 a week	1-2 a week	None	Never	No	No	No	.	.	.	.
	2	49.7221	3	Face to Face	Female	7-20 servings/week	>13 servings/week	Non-smoker	>30	No	<=1.0	Yes	5+ a week	None	3-4 a week	None	None	Monthly or less	No	No	Yes	.	.	.	.
	2	59.5373	5	Face to Face	Male	7-20 servings/week	7-13 servings/week	Ex-smoker	>30	No	>1.0 - 2.0	No	5+ a week	3-4 a week	3-4 a week	3-4 a week	None	Never	No	No	No	.	.	.	.
	2	53.9685	1	Face to Face	Male	7-20 servings/week	>13 servings/week	Ex-smoker	<=30	No	<=1.0	Yes	5+ a week	1-2 a week	3-4 a week	1-2 a week	1-2 a week	4 or more times a week	No	No	No	.	.	.	.
	2	55.2279	5	Face to Face	Male	7-20 servings/week	<7 servings/week	Ex-smoker	<25	No	<=1.0	Yes	3-4 a week	1-2 a week	3-4 a week	1-2 a week	None	Monthly or less	No	No	No	.	.	.	.
	2	58.5626	1	Telephone	Female	>20 servings/week	>13 servings/week	Non-smoker	<25	No	>1.0 - 2.0	No	1-2 a week	1-2 a week	1-2 a week	3-4 a week	None	Monthly or less	No	No	No	.	.	.	.
	2	40.3395	4	Telephone	Female	7-20 servings/week	>13 servings/week	Current smoker	>30	No	>1.0 - 2.0	Yes	1-2 a week	1-2 a week	1-2 a week	1-2 a week	None	Never	No	No	No	.	.	.	.
	2	52.1561	1	Face to Face	Female	7-20 servings/week	>13 servings/week	Current smoker	>30	No	>1.0 - 2.0	Yes	None	1-2 a week	1-2 a week	1-2 a week	None	Up to 4 times a month	No	No	No	.	.	.	.
	2	62.3491	5	Face to Face	Female	7-20 servings/week	>13 servings/week	Non-smoker	>30	No	>2.0	Yes	5+ a week	None	1-2 a week	3-4 a week	1-2 a week	Monthly or less	Yes	No	No	.	.	.	.
	2	51.9754	4	Telephone	Male	7-20 servings/week	7-13 servings/week	Current smoker	<25	Yes	>1.0 - 2.0	Yes	5+ a week	5+ a week	1-2 a week	1-2 a week	None	Up to 3 times a week	No	No	No	.	.	.	.
	2	50.7379	5	Face to Face	Male	<7 servings/week	<7 servings/week	Ex-smoker	<25	No	<=1.0	Yes	1-2 a week	3-4 a week	3-4 a week	None	None	4 or more times a week	No	No	No	.	.	.	.
	2	67.3101	3	Telephone	Female	7-20 servings/week	>13 servings/week	Non-smoker	>30	No	<=1.0	Yes	None	3-4 a week	None	1-2 a week	None	Never	No	No	No	.	.	.	.
	2	53.6564	1	Telephone	Male	7-20 servings/week	<7 servings/week	Current smoker	>30	No	<=1.0	Yes	5+ a week	3-4 a week	3-4 a week	3-4 a week	1-2 a week	Up to 4 times a month	No	No	No	.	.	.	.
	2	47.7837	1	Face to Face	Female	7-20 servings/week	7-13 servings/week	Current smoker	<=30	No	>1.0 - 2.0	Yes	1-2 a week	3-4 a week	3-4 a week	1-2 a week	1-2 a week	Up to 3 times a week	No	No	No	.	.	.	.
	2	59.5181	4	Telephone	Female	>20 servings/week	<7 servings/week	Current smoker	<25	No	>2.0	Yes	None	3-4 a week	5+ a week	None	None	Never	No	No	No	.	.	.	.
	2	57.4757	5	Telephone	Male	<7 servings/week	>13 servings/week	Ex-smoker	>30	No	>1.0 - 2.0	No	3-4 a week	3-4 a week	3-4 a week	1-2 a week	1-2 a week	Never	No	No	No	.	.	.	.
	2	62.5106	5	Post	Female	7-20 servings/week	>13 servings/week	Ex-smoker	>30	No	>1.0 - 2.0	Yes	None	3-4 a week	3-4 a week	1-2 a week	1-2 a week	Monthly or less	Yes	No	No	.	.	.	.
	2	27.1102	3	Face to Face	Female	7-20 servings/week	7-13 servings/week	Non-smoker	<25	No	<=1.0	Yes	1-2 a week	5+ a week	1-2 a week	None	1-2 a week	Up to 4 times a month	No	No	No	.	.	.	.
	2	47.6277	4	Face to Face	Female	7-20 servings/week	>13 servings/week	Non-smoker	<25	No	>1.0 - 2.0	No	5+ a week	3-4 a week	3-4 a week	1-2 a week	1-2 a week	Up to 4 times a month	No	No	No	.	.	.	.
	2	36.1232	5	Face to Face	Female	7-20 servings/week	>13 servings/week	Non-smoker	<=30	No	>1.0 - 2.0	No	3-4 a week	1-2 a week	1-2 a week	1-2 a week	1-2 a week	Never	No	No	No	.	.	.	.
	2	26.9131	1	Telephone	Male	7-20 servings/week	>13 servings/week	Ex-smoker	>30	No	<=1.0	Yes	5+ a week	3-4 a week	5+ a week	1-2 a week	1-2 a week	Up to 4 times a month	No	No	No	.	.	.	.
	2	47.2745	4	Face to Face	Male	7-20 servings/week	<7 servings/week	Current smoker	<25	No	>1.0 - 2.0	Yes	5+ a week	5+ a week	5+ a week	1-2 a week	None	Monthly or less	No	No	No	.	.	.	.
	2	35.1075	5	Telephone	Female	<7 servings/week	7-13 servings/week	Current smoker	>30	No	>1.0 - 2.0	Yes	3-4 a week	1-2 a week	1-2 a week	None	1-2 a week	Monthly or less	No	No	No	.	.	.	.
	2	40.5859	5	Telephone	Female	7-20 servings/week	<7 servings/week	Current smoker	<25	No	<=1.0	Yes	5+ a week	3-4 a week	3-4 a week	1-2 a week	1-2 a week	Never	No	No	No	.	.	.	.
	2	66.1191	1	Telephone	Female	>20 servings/week	>13 servings/week	Non-smoker	<25	No	>2.0	Yes	5+ a week	3-4 a week	1-2 a week	3-4 a week	1-2 a week	Never	No	No	No	.	.	.	.
	2	53.3963	3	Face to Face	Male	7-20 servings/week	<7 servings/week	Current smoker	>30	No	>1.0 - 2.0	Yes	5+ a week	3-4 a week	1-2 a week	1-2 a week	1-2 a week	Monthly or less	No	No	No	.	.	.	.
	2	59.7947	1	Face to Face	Male	<7 servings/week	<7 servings/week	Non-smoker	<25	No	<=1.0	Yes	5+ a week	1-2 a week	1-2 a week	1-2 a week	None	Never	No	No	No	.	.	.	.
	2	50.4723	3	Telephone	Female	<7 servings/week	<7 servings/week	Non-smoker	>30	No	<=1.0	Yes	None	1-2 a week	3-4 a week	1-2 a week	None	Up to 3 times a week	No	No	Yes	.	.	.	.
	2	35.5291	4	Post	Male	7-20 servings/week	>13 servings/week	Non-smoker	<25	No	<=1.0	Yes	3-4 a week	3-4 a week	1-2 a week	1-2 a week	5+ a week	Up to 4 times a month	No	No	No	.	.	.	.
	2	53.4593	2	Post	Male	<7 servings/week	<7 servings/week	Non-smoker	<=30	No	>1.0 - 2.0	No	3-4 a week	5+ a week	1-2 a week	1-2 a week	3-4 a week	Never	No	No	No	.	.	.	.
	2	56.9911	2	Face to Face	Female	7-20 servings/week	7-13 servings/week	Current smoker	<=30	No	<=1.0	Yes	None	3-4 a week	1-2 a week	None	None	Up to 4 times a month	No	No	No	.	.	.	.
	2	50.5763	3	Telephone	Male	7-20 servings/week	>13 servings/week	Ex-smoker	<=30	No	>2.0	Yes	3-4 a week	3-4 a week	3-4 a week	None	None	Up to 4 times a month	No	No	No	.	.	.	.
	2	47.9808	5	Face to Face	Female	7-20 servings/week	<7 servings/week	Current smoker	<25	No	>1.0 - 2.0	Yes	None	3-4 a week	3-4 a week	None	None	Monthly or less	No	No	No	.	.	.	.
	2	54.1437	3	Telephone	Male	7-20 servings/week	<7 servings/week	Non-smoker	<=30	No	<=1.0	No	3-4 a week	3-4 a week	1-2 a week	1-2 a week	1-2 a week	Up to 4 times a month	No	No	No	.	.	.	.
	2	42.7269	5	Face to Face	Male	7-20 servings/week	<7 servings/week	Current smoker	<25	No	>2.0	Yes	None	3-4 a week	1-2 a week	1-2 a week	None	4 or more times a week	No	No	No	.	.	.	.
	2	47.436	5	Telephone	Male	7-20 servings/week	7-13 servings/week	Ex-smoker	<=30	No	<=1.0	Yes	5+ a week	3-4 a week	3-4 a week	1-2 a week	None	Up to 4 times a month	No	No	No	.	.	.	.
	2	62.5982	2	Telephone	Female	7-20 servings/week	<7 servings/week	Current smoker	>30	No	<=1.0	Yes	1-2 a week	None	5+ a week	1-2 a week	1-2 a week	Never	No	No	No	.	.	.	.
	2	47.8439	1	Telephone	Female	7-20 servings/week	7-13 servings/week	Ex-smoker	>30	No	>1.0 - 2.0	Yes	3-4 a week	3-4 a week	1-2 a week	1-2 a week	1-2 a week	4 or more times a week	No	No	No	.	.	.	.
	2	35.6304	5	Face to Face	Female	<7 servings/week	<7 servings/week	Ex-smoker	<=30	No	>1.0 - 2.0	Yes	None	3-4 a week	3-4 a week	None	1-2 a week	4 or more times a week	No	No	No	.	.	.	.
	2	52.5832	3	Post	Male	7-20 servings/week	7-13 servings/week	Ex-smoker	<=30	No	>1.0 - 2.0	Yes	3-4 a week	1-2 a week	3-4 a week	1-2 a week	None	4 or more times a week	No	No	No	.	.	.	.
	2	67.6468	5	Telephone	Male	7-20 servings/week	7-13 servings/week	Current smoker	<=30	No	>1.0 - 2.0	Yes	5+ a week	5+ a week	1-2 a week	1-2 a week	1-2 a week	Up to 4 times a month	No	No	No	.	.	.	.
	2	56.2355	2	Telephone	Male	7-20 servings/week	7-13 servings/week	Ex-smoker	<25	No	>1.0 - 2.0	Yes	5+ a week	3-4 a week	3-4 a week	1-2 a week	None	Never	No	Yes	No	.	.	.	.
	2	59.8823	4	Telephone	Male	>20 servings/week	<7 servings/week	Ex-smoker	<=30	No	>1.0 - 2.0	Yes	5+ a week	3-4 a week	1-2 a week	1-2 a week	None	4 or more times a week	Yes	No	No	.	.	.	.
	2	53.9493	2	Post	Male	<7 servings/week	7-13 servings/week	Non-smoker	<=30	No	>1.0 - 2.0	Yes	5+ a week	5+ a week	5+ a week	1-2 a week	1-2 a week	Up to 4 times a month	No	No	No	.	.	.	.
	2	67.9617	5	Telephone	Female	7-20 servings/week	7-13 servings/week	Current smoker	<25	No	>1.0 - 2.0	Yes	3-4 a week	3-4 a week	1-2 a week	1-2 a week	None	Up to 3 times a week	No	Yes	No	.	.	.	.
	2	46.9268	5	Face to Face	Female	7-20 servings/week	7-13 servings/week	Ex-smoker	>30	No	<=1.0	Yes	3-4 a week	3-4 a week	1-2 a week	1-2 a week	1-2 a week	Up to 4 times a month	No	No	No	.	.	.	.
	2	57.8973	3	Face to Face	Female	>20 servings/week	>13 servings/week	Non-smoker	<=30	No	<=1.0	No	3-4 a week	None	1-2 a week	1-2 a week	None	Never	No	No	No	.	.	.	.
	2	47.0418	4	Telephone	Female	7-20 servings/week	7-13 servings/week	Non-smoker	<=30	No	>1.0 - 2.0	No	1-2 a week	3-4 a week	3-4 a week	1-2 a week	3-4 a week	Monthly or less	No	No	No	.	.	.	.
	2	25.2868	4	Telephone	Female	7-20 servings/week	<7 servings/week	Non-smoker	>30	No	<=1.0	No	None	1-2 a week	3-4 a week	1-2 a week	3-4 a week	Never	No	No	No	.	.	.	.
	2	57.0048	1	Telephone	Male	>20 servings/week	<7 servings/week	Non-smoker	>30	No	>1.0 - 2.0	No	5+ a week	1-2 a week	1-2 a week	None	None	Up to 4 times a month	No	No	No	.	.	.	.
	2	43.9836	2	Face to Face	Male	7-20 servings/week	<7 servings/week	Current smoker	<=30	No	<=1.0	Yes	3-4 a week	3-4 a week	1-2 a week	1-2 a week	1-2 a week	Up to 3 times a week	No	No	No	.	.	.	.
	2	66.6174	5	Face to Face	Female	<7 servings/week	7-13 servings/week	Non-smoker	>30	No	>2.0	Yes	5+ a week	None	None	None	None	Never	Yes	No	No	.	.	.	.
	2	40.6324	3	Post	Female	7-20 servings/week	7-13 servings/week	Ex-smoker	>30	No	<=1.0	No	1-2 a week	3-4 a week	1-2 a week	None	3-4 a week	Up to 4 times a month	No	No	No	.	.	.	.
	2	67.7837	3	Telephone	Male	7-20 servings/week	7-13 servings/week	Current smoker	<25	.	<=1.0	Yes	5+ a week	5+ a week	3-4 a week	1-2 a week	1-2 a week	Up to 4 times a month	No	No	Yes	.	.	.	.
	2	51.9973	3	Face to Face	Male	<7 servings/week	7-13 servings/week	Ex-smoker	>30	No	>2.0	Yes	1-2 a week	3-4 a week	1-2 a week	None	None	Up to 3 times a week	No	No	Yes	.	.	.	.
	2	48.2519	2	Face to Face	Female	<7 servings/week	<7 servings/week	Current smoker	<25	No	>1.0 - 2.0	Yes	5+ a week	1-2 a week	None	None	None	Up to 3 times a week	No	No	No	.	.	.	.
	2	57.6728	4	Face to Face	Male	<7 servings/week	7-13 servings/week	Ex-smoker	>30	No	<=1.0	Yes	5+ a week	1-2 a week	1-2 a week	1-2 a week	None	Up to 4 times a month	Yes	No	No	.	.	.	.
	2	36.4654	5	Telephone	Female	7-20 servings/week	>13 servings/week	Non-smoker	<25	No	>1.0 - 2.0	No	3-4 a week	1-2 a week	3-4 a week	1-2 a week	None	Never	No	.	No	.	.	.	.
	2	45.692	1	Telephone	Male	7-20 servings/week	<7 servings/week	Ex-smoker	<=30	No	>1.0 - 2.0	Yes	5+ a week	1-2 a week	1-2 a week	None	1-2 a week	Up to 3 times a week	No	No	No	.	.	.	.
	2	43.3265	5	Telephone	Male	<7 servings/week	<7 servings/week	Current smoker	<=30	No	>1.0 - 2.0	Yes	None	5+ a week	None	None	5+ a week	4 or more times a week	No	No	No	.	.	.	.
	2	51.655	5	Face to Face	Female	7-20 servings/week	7-13 servings/week	Current smoker	<=30	No	<=1.0	Yes	None	3-4 a week	1-2 a week	None	None	Monthly or less	Yes	No	No	.	.	.	.
	2	47.3566	4	Telephone	Female	7-20 servings/week	<7 servings/week	Ex-smoker	>30	No	>1.0 - 2.0	No	5+ a week	3-4 a week	1-2 a week	1-2 a week	1-2 a week	Up to 3 times a week	No	Yes	Yes	.	.	.	.
	2	67.4004	2	Telephone	Female	>20 servings/week	>13 servings/week	Non-smoker	<=30	No	>1.0 - 2.0	No	1-2 a week	3-4 a week	3-4 a week	1-2 a week	None	4 or more times a week	No	No	No	.	.	.	.
	2	43.1075	3	Telephone	Female	<7 servings/week	<7 servings/week	Current smoker	<25	No	>1.0 - 2.0	Yes	5+ a week	5+ a week	1-2 a week	None	None	Never	No	No	No	.	.	.	.
	2	50.6201	4	Telephone	Female	7-20 servings/week	<7 servings/week	Non-smoker	<25	No	>1.0 - 2.0	Yes	1-2 a week	3-4 a week	1-2 a week	1-2 a week	1-2 a week	Monthly or less	No	No	No	.	.	.	.
	2	57.744	1	Face to Face	Male	7-20 servings/week	7-13 servings/week	Ex-smoker	>30	No	<=1.0	Yes	None	3-4 a week	1-2 a week	1-2 a week	1-2 a week	Never	Yes	No	No	.	.	.	.
	2	52.8706	1	Face to Face	Male	7-20 servings/week	>13 servings/week	Ex-smoker	>30	No	>2.0	Yes	3-4 a week	3-4 a week	1-2 a week	1-2 a week	None	Up to 4 times a month	No	No	No	.	.	.	.
	2	32.1013	5	Telephone	Female	<7 servings/week	7-13 servings/week	Current smoker	>30	No	<=1.0	Yes	5+ a week	1-2 a week	3-4 a week	None	1-2 a week	Never	No	No	No	.	.	.	.
	2	45.588	5	Face to Face	Male	7-20 servings/week	7-13 servings/week	Non-smoker	>30	No	>1.0 - 2.0	Yes	1-2 a week	3-4 a week	1-2 a week	1-2 a week	1-2 a week	Never	Yes	No	Yes	.	.	.	.
	2	56.1369	2	Telephone	Male	7-20 servings/week	7-13 servings/week	Non-smoker	>30	No	>1.0 - 2.0	No	5+ a week	3-4 a week	1-2 a week	1-2 a week	1-2 a week	Up to 3 times a week	No	No	No	.	.	.	.
	2	28.4216	3	Face to Face	Female	<7 servings/week	<7 servings/week	Current smoker	>30	No	<=1.0	Yes	None	1-2 a week	5+ a week	None	3-4 a week	Monthly or less	No	No	No	.	.	.	.
	2	63.3539	2	Face to Face	Female	7-20 servings/week	7-13 servings/week	Ex-smoker	<25	No	<=1.0	Yes	3-4 a week	3-4 a week	3-4 a week	1-2 a week	None	4 or more times a week	No	No	No	.	.	.	.
	2	49.4976	2	Post	Female	7-20 servings/week	>13 servings/week	Non-smoker	>30	No	>1.0 - 2.0	No	5+ a week	3-4 a week	1-2 a week	1-2 a week	1-2 a week	Never	No	No	No	.	.	.	.
	2	63.0253	5	Face to Face	Male	7-20 servings/week	7-13 servings/week	Ex-smoker	>30	No	>1.0 - 2.0	Yes	5+ a week	3-4 a week	1-2 a week	1-2 a week	None	Up to 4 times a month	No	.	No	.	.	.	.
	2	32.9309	4	Telephone	Female	7-20 servings/week	7-13 servings/week	Non-smoker	<25	No	>1.0 - 2.0	Yes	3-4 a week	3-4 a week	3-4 a week	None	None	Monthly or less	No	No	No	.	.	.	.
	2	56.5941	5	Face to Face	Male	7-20 servings/week	<7 servings/week	Current smoker	<25	No	<=1.0	Yes	1-2 a week	1-2 a week	1-2 a week	None	None	Never	No	No	No	.	.	.	.
	2	67.4743	1	Telephone	Female	>20 servings/week	>13 servings/week	Ex-smoker	>30	No	<=1.0	Yes	None	1-2 a week	3-4 a week	None	None	4 or more times a week	No	No	No	.	.	.	.
	2	68.5695	5	Telephone	Female	7-20 servings/week	7-13 servings/week	Ex-smoker	>30	No	>2.0	Yes	3-4 a week	5+ a week	3-4 a week	3-4 a week	None	Monthly or less	Yes	No	No	.	.	.	.
	2	24.4408	5	Post	Female	<7 servings/week	<7 servings/week	Current smoker	<25	No	>1.0 - 2.0	Yes	3-4 a week	3-4 a week	1-2 a week	None	1-2 a week	Monthly or less	No	No	No	.	.	.	.
	2	66.9295	3	Face to Face	Male	7-20 servings/week	7-13 servings/week	Non-smoker	<=30	No	<=1.0	No	5+ a week	1-2 a week	1-2 a week	1-2 a week	None	4 or more times a week	No	No	No	.	.	.	.
	2	61.2348	4	Face to Face	Male	7-20 servings/week	>13 servings/week	Non-smoker	>30	No	<=1.0	No	None	3-4 a week	3-4 a week	None	None	Never	Yes	No	No	.	.	.	.
	2	53.6838	4	Telephone	Male	7-20 servings/week	7-13 servings/week	Ex-smoker	>30	No	>1.0 - 2.0	Yes	5+ a week	3-4 a week	3-4 a week	1-2 a week	1-2 a week	4 or more times a week	No	No	Yes	.	.	.	.
	2	65.6783	5	Telephone	Male	7-20 servings/week	7-13 servings/week	Non-smoker	>30	No	>2.0	No	5+ a week	5+ a week	None	None	None	Never	Yes	No	No	.	.	.	.
	2	59.1431	5	Telephone	Male	7-20 servings/week	>13 servings/week	Non-smoker	>30	No	>2.0	Yes	3-4 a week	3-4 a week	3-4 a week	1-2 a week	None	Up to 4 times a month	No	Yes	No	.	.	.	.
	2	67.8084	5	Telephone	Female	>20 servings/week	>13 servings/week	Ex-smoker	>30	No	.	Yes	1-2 a week	1-2 a week	3-4 a week	1-2 a week	None	Monthly or less	Yes	No	No	.	.	.	.
	2	53.8836	5	Telephone	Male	7-20 servings/week	<7 servings/week	Current smoker	>30	No	>2.0	Yes	None	1-2 a week	1-2 a week	1-2 a week	1-2 a week	Monthly or less	No	No	No	.	.	.	.
	2	55.5565	4	Telephone	Male	7-20 servings/week	<7 servings/week	Non-smoker	<=30	No	<=1.0	No	5+ a week	1-2 a week	1-2 a week	1-2 a week	None	Never	No	No	No	.	.	.	.
	2	47.0144	2	Face to Face	Female	7-20 servings/week	7-13 servings/week	Non-smoker	<=30	No	>1.0 - 2.0	Yes	3-4 a week	1-2 a week	3-4 a week	1-2 a week	None	Up to 4 times a month	No	No	No	.	.	.	.
	2	56.6927	5	Face to Face	Male	7-20 servings/week	7-13 servings/week	Current smoker	>30	No	<=1.0	Yes	5+ a week	3-4 a week	1-2 a week	1-2 a week	1-2 a week	Up to 4 times a month	No	No	No	.	.	.	.
	2	67.885	1	Telephone	Male	>20 servings/week	7-13 servings/week	Ex-smoker	<=30	No	>1.0 - 2.0	Yes	1-2 a week	3-4 a week	1-2 a week	1-2 a week	1-2 a week	Up to 3 times a week	Yes	No	No	.	.	.	.
	2	63.4825	3	Telephone	Male	7-20 servings/week	<7 servings/week	Ex-smoker	>30	No	>1.0 - 2.0	Yes	5+ a week	5+ a week	3-4 a week	1-2 a week	1-2 a week	Up to 4 times a month	No	No	No	.	.	.	.
	2	49.2895	4	Telephone	Female	7-20 servings/week	7-13 servings/week	Non-smoker	<25	No	>1.0 - 2.0	No	3-4 a week	None	5+ a week	None	None	Up to 4 times a month	No	No	No	.	.	.	.
	2	27.4661	5	Telephone	Female	7-20 servings/week	<7 servings/week	Current smoker	>30	No	<=1.0	Yes	1-2 a week	1-2 a week	3-4 a week	None	None	Monthly or less	No	No	No	.	.	.	.
	2	50.2478	3	Face to Face	Female	7-20 servings/week	>13 servings/week	Current smoker	>30	No	<=1.0	Yes	None	3-4 a week	1-2 a week	3-4 a week	None	Monthly or less	Yes	No	No	.	.	.	.
	2	61.9685	1	Telephone	Female	7-20 servings/week	7-13 servings/week	Ex-smoker	>30	No	<=1.0	Yes	1-2 a week	1-2 a week	3-4 a week	1-2 a week	1-2 a week	Up to 3 times a week	No	No	No	.	.	.	.
	2	63.6797	5	Telephone	Male	7-20 servings/week	<7 servings/week	Ex-smoker	>30	No	>2.0	Yes	5+ a week	3-4 a week	3-4 a week	1-2 a week	1-2 a week	Never	Yes	No	Yes	.	.	.	.
	2	44.4928	2	Telephone	Male	<7 servings/week	<7 servings/week	Ex-smoker	>30	No	<=1.0	Yes	1-2 a week	5+ a week	1-2 a week	1-2 a week	None	Never	No	No	No	.	.	.	.
	2	54.2806	5	Telephone	Male	7-20 servings/week	7-13 servings/week	Ex-smoker	>30	No	>2.0	Yes	5+ a week	5+ a week	1-2 a week	1-2 a week	None	Monthly or less	Yes	No	No	.	.	.	.
	2	64.334	5	Face to Face	Male	<7 servings/week	7-13 servings/week	Non-smoker	<25	Yes	>2.0	No	5+ a week	3-4 a week	3-4 a week	None	1-2 a week	Never	No	No	No	.	.	.	.
	2	51.9343	5	Face to Face	Male	<7 servings/week	<7 servings/week	Ex-smoker	<=30	No	>1.0 - 2.0	Yes	5+ a week	3-4 a week	1-2 a week	1-2 a week	None	Monthly or less	Yes	Yes	Yes	.	.	.	.
	2	55.6277	4	Post	Male	<7 servings/week	<7 servings/week	Current smoker	<25	No	>2.0	Yes	None	3-4 a week	3-4 a week	1-2 a week	1-2 a week	4 or more times a week	No	No	No	.	.	.	.
	2	62.0835	5	Face to Face	Male	<7 servings/week	>13 servings/week	Non-smoker	<=30	No	>2.0	Yes	5+ a week	1-2 a week	1-2 a week	None	None	4 or more times a week	No	No	Yes	.	.	.	.
	2	57.0842	2	Telephone	Female	>20 servings/week	>13 servings/week	Non-smoker	>30	No	>1.0 - 2.0	Yes	3-4 a week	1-2 a week	5+ a week	1-2 a week	None	Never	No	No	No	.	.	.	.
	2	42.1766	5	Telephone	Female	7-20 servings/week	>13 servings/week	Current smoker	>30	No	<=1.0	Yes	5+ a week	3-4 a week	3-4 a week	None	1-2 a week	Up to 4 times a month	No	No	No	.	.	.	.
	2	46.4559	5	Telephone	Male	7-20 servings/week	7-13 servings/week	Ex-smoker	>30	Yes	<=1.0	No	5+ a week	3-4 a week	1-2 a week	1-2 a week	None	Up to 4 times a month	No	No	No	.	.	.	.
	2	31.0418	1	Face to Face	Female	<7 servings/week	<7 servings/week	Non-smoker	<25	No	>1.0 - 2.0	Yes	None	3-4 a week	3-4 a week	None	None	Never	No	No	No	.	.	.	.
	2	48.2628	4	Telephone	Female	7-20 servings/week	7-13 servings/week	Current smoker	>30	No	>1.0 - 2.0	Yes	None	3-4 a week	3-4 a week	1-2 a week	1-2 a week	Up to 3 times a week	No	No	No	.	.	.	.
	2	61.2512	4	Telephone	Male	7-20 servings/week	7-13 servings/week	Ex-smoker	<=30	No	<=1.0	Yes	3-4 a week	1-2 a week	1-2 a week	None	1-2 a week	4 or more times a week	No	No	No	.	.	.	.
	2	38.0205	4	Telephone	Female	7-20 servings/week	<7 servings/week	Current smoker	<25	No	<=1.0	No	None	5+ a week	1-2 a week	None	None	Up to 4 times a month	No	No	Yes	.	.	.	.
	2	49.7385	1	Telephone	Male	7-20 servings/week	<7 servings/week	Ex-smoker	<=30	No	<=1.0	No	None	3-4 a week	1-2 a week	None	1-2 a week	Up to 3 times a week	No	No	Yes	.	.	.	.
	2	36.4873	5	Face to Face	Female	<7 servings/week	7-13 servings/week	Non-smoker	>30	No	<=1.0	Yes	1-2 a week	1-2 a week	1-2 a week	1-2 a week	1-2 a week	Monthly or less	No	No	No	.	.	.	.
	2	55.7344	5	Telephone	Female	<7 servings/week	<7 servings/week	Non-smoker	>30	No	>2.0	No	5+ a week	None	1-2 a week	None	None	Monthly or less	No	No	No	.	.	.	.
	2	48.5859	1	Post	Female	7-20 servings/week	>13 servings/week	Non-smoker	<25	No	<=1.0	No	1-2 a week	None	None	1-2 a week	1-2 a week	Up to 3 times a week	No	No	No	.	.	.	.
	2	47.4251	5	Face to Face	Female	<7 servings/week	<7 servings/week	Ex-smoker	<=30	No	>2.0	Yes	None	3-4 a week	1-2 a week	1-2 a week	3-4 a week	Monthly or less	No	No	No	.	.	.	.
	2	56.5476	3	Telephone	Female	7-20 servings/week	>13 servings/week	Ex-smoker	>30	No	>1.0 - 2.0	Yes	3-4 a week	3-4 a week	3-4 a week	1-2 a week	None	Never	No	No	Yes	.	.	.	.
	2	47.5154	1	Face to Face	Female	7-20 servings/week	7-13 servings/week	Non-smoker	<25	No	>1.0 - 2.0	No	5+ a week	1-2 a week	3-4 a week	None	None	Monthly or less	No	No	No	.	.	.	.
	2	55.3867	1	Telephone	Male	7-20 servings/week	>13 servings/week	Non-smoker	<25	No	>1.0 - 2.0	No	3-4 a week	5+ a week	1-2 a week	None	None	Monthly or less	Yes	No	No	.	.	.	.
